# Supplementary material for: Acute heat priming promotes short-term climate resilience of early life stages in a model sea anemone
Source: PeerJ. 2023 Dec 5;11:e16574. doi: 10.7717/peerj.16574 (PMC10704996; doi:10.7717/peerj.16574)
Supplement: Supplemental Information 2 [file peerj-11-16574-s002.xlsx]

## Sheet: Sheet1
Comparison	Degrees of freedom	T-ratio	P-value
Days.post.fertilization4 Priming.temperature...C.18 - Days.post.fertilization7 Priming.temperature...C.18	816	-2.79793	0.249902
Days.post.fertilization4 Priming.temperature...C.18 - Days.post.fertilization11 Priming.temperature...C.18	816	-12.9422	2.36256e-13
Days.post.fertilization4 Priming.temperature...C.18 - Days.post.fertilization4 Priming.temperature...C.24	20.4874	0.010219	1
Days.post.fertilization4 Priming.temperature...C.18 - Days.post.fertilization7 Priming.temperature...C.24	20.4874	-3.52556	0.0905709
Days.post.fertilization4 Priming.temperature...C.18 - Days.post.fertilization11 Priming.temperature...C.24	20.4874	-10.4949	9.20353e-08
Days.post.fertilization4 Priming.temperature...C.18 - Days.post.fertilization4 Priming.temperature...C.30	20.4874	-0.20438	1
Days.post.fertilization4 Priming.temperature...C.18 - Days.post.fertilization7 Priming.temperature...C.30	20.4874	-4.10804	0.028022
Days.post.fertilization4 Priming.temperature...C.18 - Days.post.fertilization11 Priming.temperature...C.30	20.4874	-11.5066	1.83673e-08
Days.post.fertilization4 Priming.temperature...C.18 - Days.post.fertilization4 Priming.temperature...C.35	20.4874	-0.245256	1
Days.post.fertilization4 Priming.temperature...C.18 - Days.post.fertilization7 Priming.temperature...C.35	20.4874	-3.64818	0.0713731
Days.post.fertilization4 Priming.temperature...C.18 - Days.post.fertilization11 Priming.temperature...C.35	20.4874	-10.8117	5.49612e-08
Days.post.fertilization4 Priming.temperature...C.18 - Days.post.fertilization4 Priming.temperature...C.39	20.4874	-0.968856	0.999304
Days.post.fertilization4 Priming.temperature...C.18 - Days.post.fertilization7 Priming.temperature...C.39	20.4874	-0.0776913	1
Days.post.fertilization4 Priming.temperature...C.18 - Days.post.fertilization11 Priming.temperature...C.39	20.4874	-1.98341	0.786624
Days.post.fertilization7 Priming.temperature...C.18 - Days.post.fertilization11 Priming.temperature...C.18	816	-10.1443	3.79807e-13
Days.post.fertilization7 Priming.temperature...C.18 - Days.post.fertilization4 Priming.temperature...C.24	20.4874	2.00292	0.776209
Days.post.fertilization7 Priming.temperature...C.18 - Days.post.fertilization7 Priming.temperature...C.24	20.4874	-1.53285	0.955767
Days.post.fertilization7 Priming.temperature...C.18 - Days.post.fertilization11 Priming.temperature...C.24	20.4874	-8.50221	3.04657e-06
Days.post.fertilization7 Priming.temperature...C.18 - Days.post.fertilization4 Priming.temperature...C.30	20.4874	1.78833	0.877981
Days.post.fertilization7 Priming.temperature...C.18 - Days.post.fertilization7 Priming.temperature...C.30	20.4874	-2.11533	0.712805
Days.post.fertilization7 Priming.temperature...C.18 - Days.post.fertilization11 Priming.temperature...C.30	20.4874	-9.51389	4.8679e-07
Days.post.fertilization7 Priming.temperature...C.18 - Days.post.fertilization4 Priming.temperature...C.35	20.4874	1.74745	0.893755
Days.post.fertilization7 Priming.temperature...C.18 - Days.post.fertilization7 Priming.temperature...C.35	20.4874	-1.65548	0.924593
Days.post.fertilization7 Priming.temperature...C.18 - Days.post.fertilization11 Priming.temperature...C.35	20.4874	-8.819	1.69339e-06
Days.post.fertilization7 Priming.temperature...C.18 - Days.post.fertilization4 Priming.temperature...C.39	20.4874	0.813474	0.999899
Days.post.fertilization7 Priming.temperature...C.18 - Days.post.fertilization7 Priming.temperature...C.39	20.4874	1.70464	0.908917
Days.post.fertilization7 Priming.temperature...C.18 - Days.post.fertilization11 Priming.temperature...C.39	20.4874	-0.201083	1
Days.post.fertilization11 Priming.temperature...C.18 - Days.post.fertilization4 Priming.temperature...C.24	20.4874	9.22776	8.07786e-07
Days.post.fertilization11 Priming.temperature...C.18 - Days.post.fertilization7 Priming.temperature...C.24	20.4874	5.69198	0.000918408
Days.post.fertilization11 Priming.temperature...C.18 - Days.post.fertilization11 Priming.temperature...C.24	20.4874	-1.27738	0.989774
Days.post.fertilization11 Priming.temperature...C.18 - Days.post.fertilization4 Priming.temperature...C.30	20.4874	9.01316	1.18849e-06
Days.post.fertilization11 Priming.temperature...C.18 - Days.post.fertilization7 Priming.temperature...C.30	20.4874	5.1095	0.00325575
Days.post.fertilization11 Priming.temperature...C.18 - Days.post.fertilization11 Priming.temperature...C.30	20.4874	-2.28906	0.607631
Days.post.fertilization11 Priming.temperature...C.18 - Days.post.fertilization4 Priming.temperature...C.35	20.4874	8.97228	1.27999e-06
Days.post.fertilization11 Priming.temperature...C.18 - Days.post.fertilization7 Priming.temperature...C.35	20.4874	5.56936	0.0011977
Days.post.fertilization11 Priming.temperature...C.18 - Days.post.fertilization11 Priming.temperature...C.35	20.4874	-1.59416	0.941567
Days.post.fertilization11 Priming.temperature...C.18 - Days.post.fertilization4 Priming.temperature...C.39	20.4874	7.27556	3.31403e-05
Days.post.fertilization11 Priming.temperature...C.18 - Days.post.fertilization7 Priming.temperature...C.39	20.4874	8.16673	5.74894e-06
Days.post.fertilization11 Priming.temperature...C.18 - Days.post.fertilization11 Priming.temperature...C.39	20.4874	6.261	0.000271216
Days.post.fertilization4 Priming.temperature...C.24 - Days.post.fertilization7 Priming.temperature...C.24	816	-4.96453	8.44554e-05
Days.post.fertilization4 Priming.temperature...C.24 - Days.post.fertilization11 Priming.temperature...C.24	816	-14.7501	2.36256e-13
Days.post.fertilization4 Priming.temperature...C.24 - Days.post.fertilization4 Priming.temperature...C.30	20.4874	-0.214599	1
Days.post.fertilization4 Priming.temperature...C.24 - Days.post.fertilization7 Priming.temperature...C.30	20.4874	-4.11826	0.0274298
Days.post.fertilization4 Priming.temperature...C.24 - Days.post.fertilization11 Priming.temperature...C.30	20.4874	-11.5168	1.80797e-08
Days.post.fertilization4 Priming.temperature...C.24 - Days.post.fertilization4 Priming.temperature...C.35	20.4874	-0.255475	1
Days.post.fertilization4 Priming.temperature...C.24 - Days.post.fertilization7 Priming.temperature...C.35	20.4874	-3.6584	0.0699529
Days.post.fertilization4 Priming.temperature...C.24 - Days.post.fertilization11 Priming.temperature...C.35	20.4874	-10.8219	5.4064e-08
Days.post.fertilization4 Priming.temperature...C.24 - Days.post.fertilization4 Priming.temperature...C.39	20.4874	-0.977996	0.999231
Days.post.fertilization4 Priming.temperature...C.24 - Days.post.fertilization7 Priming.temperature...C.39	20.4874	-0.0868315	1
Days.post.fertilization4 Priming.temperature...C.24 - Days.post.fertilization11 Priming.temperature...C.39	20.4874	-1.99255	0.78177
Days.post.fertilization7 Priming.temperature...C.24 - Days.post.fertilization11 Priming.temperature...C.24	816	-9.78557	3.76144e-13
Days.post.fertilization7 Priming.temperature...C.24 - Days.post.fertilization4 Priming.temperature...C.30	20.4874	3.32118	0.132861
Days.post.fertilization7 Priming.temperature...C.24 - Days.post.fertilization7 Priming.temperature...C.30	20.4874	-0.582483	0.999998
Days.post.fertilization7 Priming.temperature...C.24 - Days.post.fertilization11 Priming.temperature...C.30	20.4874	-7.98104	8.2175e-06
Days.post.fertilization7 Priming.temperature...C.24 - Days.post.fertilization4 Priming.temperature...C.35	20.4874	3.2803	0.143105
Days.post.fertilization7 Priming.temperature...C.24 - Days.post.fertilization7 Priming.temperature...C.35	20.4874	-0.122628	1
Days.post.fertilization7 Priming.temperature...C.24 - Days.post.fertilization11 Priming.temperature...C.35	20.4874	-7.28615	3.24402e-05
Days.post.fertilization7 Priming.temperature...C.24 - Days.post.fertilization4 Priming.temperature...C.39	20.4874	2.1845	0.671605
Days.post.fertilization7 Priming.temperature...C.24 - Days.post.fertilization7 Priming.temperature...C.39	20.4874	3.07566	0.204744
Days.post.fertilization7 Priming.temperature...C.24 - Days.post.fertilization11 Priming.temperature...C.39	20.4874	1.16994	0.995397
Days.post.fertilization11 Priming.temperature...C.24 - Days.post.fertilization4 Priming.temperature...C.30	20.4874	10.2905	1.29075e-07
Days.post.fertilization11 Priming.temperature...C.24 - Days.post.fertilization7 Priming.temperature...C.30	20.4874	6.38688	0.000207793
Days.post.fertilization11 Priming.temperature...C.24 - Days.post.fertilization11 Priming.temperature...C.30	20.4874	-1.01168	0.998905
Days.post.fertilization11 Priming.temperature...C.24 - Days.post.fertilization4 Priming.temperature...C.35	20.4874	10.2497	1.38183e-07
Days.post.fertilization11 Priming.temperature...C.24 - Days.post.fertilization7 Priming.temperature...C.35	20.4874	6.84673	7.95381e-05
Days.post.fertilization11 Priming.temperature...C.24 - Days.post.fertilization11 Priming.temperature...C.35	20.4874	-0.316789	1
Days.post.fertilization11 Priming.temperature...C.24 - Days.post.fertilization4 Priming.temperature...C.39	20.4874	8.41808	3.56794e-06
Days.post.fertilization11 Priming.temperature...C.24 - Days.post.fertilization7 Priming.temperature...C.39	20.4874	9.30925	6.98608e-07
Days.post.fertilization11 Priming.temperature...C.24 - Days.post.fertilization11 Priming.temperature...C.39	20.4874	7.40352	2.56234e-05
Days.post.fertilization4 Priming.temperature...C.30 - Days.post.fertilization7 Priming.temperature...C.30	816	-5.48107	5.81665e-06
Days.post.fertilization4 Priming.temperature...C.30 - Days.post.fertilization11 Priming.temperature...C.30	816	-15.8693	2.36256e-13
Days.post.fertilization4 Priming.temperature...C.30 - Days.post.fertilization4 Priming.temperature...C.35	20.4874	-0.040876	1
Days.post.fertilization4 Priming.temperature...C.30 - Days.post.fertilization7 Priming.temperature...C.35	20.4874	-3.4438	0.105808
Days.post.fertilization4 Priming.temperature...C.30 - Days.post.fertilization11 Priming.temperature...C.35	20.4874	-10.6073	7.65577e-08
Days.post.fertilization4 Priming.temperature...C.30 - Days.post.fertilization4 Priming.temperature...C.39	20.4874	-0.786053	0.999932
Days.post.fertilization4 Priming.temperature...C.30 - Days.post.fertilization7 Priming.temperature...C.39	20.4874	0.105112	1
Days.post.fertilization4 Priming.temperature...C.30 - Days.post.fertilization11 Priming.temperature...C.39	20.4874	-1.80061	0.872996
Days.post.fertilization7 Priming.temperature...C.30 - Days.post.fertilization11 Priming.temperature...C.30	816	-10.3882	3.76032e-13
Days.post.fertilization7 Priming.temperature...C.30 - Days.post.fertilization4 Priming.temperature...C.35	20.4874	3.86278	0.0464671
Days.post.fertilization7 Priming.temperature...C.30 - Days.post.fertilization7 Priming.temperature...C.35	20.4874	0.459855	1
Days.post.fertilization7 Priming.temperature...C.30 - Days.post.fertilization11 Priming.temperature...C.35	20.4874	-6.70366	0.000106989
Days.post.fertilization7 Priming.temperature...C.30 - Days.post.fertilization4 Priming.temperature...C.39	20.4874	2.70549	0.364903
Days.post.fertilization7 Priming.temperature...C.30 - Days.post.fertilization7 Priming.temperature...C.39	20.4874	3.59665	0.0789421
Days.post.fertilization7 Priming.temperature...C.30 - Days.post.fertilization11 Priming.temperature...C.39	20.4874	1.69093	0.913475
Days.post.fertilization11 Priming.temperature...C.30 - Days.post.fertilization4 Priming.temperature...C.35	20.4874	11.2613	2.69013e-08
Days.post.fertilization11 Priming.temperature...C.30 - Days.post.fertilization7 Priming.temperature...C.35	20.4874	7.85841	1.04275e-05
Days.post.fertilization11 Priming.temperature...C.30 - Days.post.fertilization11 Priming.temperature...C.35	20.4874	0.694892	0.999984
Days.post.fertilization11 Priming.temperature...C.30 - Days.post.fertilization4 Priming.temperature...C.39	20.4874	9.32296	6.81799e-07
Days.post.fertilization11 Priming.temperature...C.30 - Days.post.fertilization7 Priming.temperature...C.39	20.4874	10.2141	1.46644e-07
Days.post.fertilization11 Priming.temperature...C.30 - Days.post.fertilization11 Priming.temperature...C.39	20.4874	8.3084	4.38951e-06
Days.post.fertilization4 Priming.temperature...C.35 - Days.post.fertilization7 Priming.temperature...C.35	816	-4.778	0.000208334
Days.post.fertilization4 Priming.temperature...C.35 - Days.post.fertilization11 Priming.temperature...C.35	816	-14.8362	2.36256e-13
Days.post.fertilization4 Priming.temperature...C.35 - Days.post.fertilization4 Priming.temperature...C.39	20.4874	-0.749492	0.999961
Days.post.fertilization4 Priming.temperature...C.35 - Days.post.fertilization7 Priming.temperature...C.39	20.4874	0.141672	1
Days.post.fertilization4 Priming.temperature...C.35 - Days.post.fertilization11 Priming.temperature...C.39	20.4874	-1.76405	0.8875
Days.post.fertilization7 Priming.temperature...C.35 - Days.post.fertilization11 Priming.temperature...C.35	816	-10.0582	3.78142e-13
Days.post.fertilization7 Priming.temperature...C.35 - Days.post.fertilization4 Priming.temperature...C.39	20.4874	2.29418	0.604473
Days.post.fertilization7 Priming.temperature...C.35 - Days.post.fertilization7 Priming.temperature...C.39	20.4874	3.18534	0.169481
Days.post.fertilization7 Priming.temperature...C.35 - Days.post.fertilization11 Priming.temperature...C.39	20.4874	1.27962	0.989616
Days.post.fertilization11 Priming.temperature...C.35 - Days.post.fertilization4 Priming.temperature...C.39	20.4874	8.70143	2.10287e-06
Days.post.fertilization11 Priming.temperature...C.35 - Days.post.fertilization7 Priming.temperature...C.39	20.4874	9.59259	4.24197e-07
Days.post.fertilization11 Priming.temperature...C.35 - Days.post.fertilization11 Priming.temperature...C.39	20.4874	7.68687	1.45944e-05
Days.post.fertilization4 Priming.temperature...C.39 - Days.post.fertilization7 Priming.temperature...C.39	816	1.14225	0.998378
Days.post.fertilization4 Priming.temperature...C.39 - Days.post.fertilization11 Priming.temperature...C.39	816	-1.30041	0.993765
Days.post.fertilization7 Priming.temperature...C.39 - Days.post.fertilization11 Priming.temperature...C.39	816	-2.44266	0.483618
