# Supplementary material for: Acute heat priming promotes short-term climate resilience of early life stages in a model sea anemone
Source: PeerJ. 2023 Dec 5;11:e16574. doi: 10.7717/peerj.16574 (PMC10704996; doi:10.7717/peerj.16574)
Supplement: Supplemental Information 3 [file peerj-11-16574-s003.xlsx]

## Sheet: Sheet1
Comparison	Degrees of freedom	T ratio	P value
Days.post.fertilization4 Priming.temperature...C.18 - Days.post.fertilization7 Priming.temperature...C.18	18	-12.9995	1.1247e-08
Days.post.fertilization4 Priming.temperature...C.18 - Days.post.fertilization11 Priming.temperature...C.18	18	-32.1691	2.59792e-14
Days.post.fertilization4 Priming.temperature...C.18 - Days.post.fertilization4 Priming.temperature...C.24	26.5788	-3.93907e-14	1
Days.post.fertilization4 Priming.temperature...C.18 - Days.post.fertilization7 Priming.temperature...C.24	26.5788	-19.4182	1.80966e-14
Days.post.fertilization4 Priming.temperature...C.18 - Days.post.fertilization11 Priming.temperature...C.24	26.5788	-30.7039	1.4766e-14
Days.post.fertilization4 Priming.temperature...C.18 - Days.post.fertilization4 Priming.temperature...C.30	26.5788	-4.01734e-14	1
Days.post.fertilization4 Priming.temperature...C.18 - Days.post.fertilization7 Priming.temperature...C.30	26.5788	-18.765	2.26485e-14
Days.post.fertilization4 Priming.temperature...C.18 - Days.post.fertilization11 Priming.temperature...C.30	26.5788	-30.7039	1.4766e-14
Days.post.fertilization4 Priming.temperature...C.18 - Days.post.fertilization4 Priming.temperature...C.35	26.5788	-4.39335e-14	1
Days.post.fertilization4 Priming.temperature...C.18 - Days.post.fertilization7 Priming.temperature...C.35	26.5788	-18.1829	3.20854e-14
Days.post.fertilization4 Priming.temperature...C.18 - Days.post.fertilization11 Priming.temperature...C.35	26.5788	-30.7039	1.4766e-14
Days.post.fertilization4 Priming.temperature...C.18 - Days.post.fertilization4 Priming.temperature...C.39	26.5788	-3.27461e-14	1
Days.post.fertilization4 Priming.temperature...C.18 - Days.post.fertilization7 Priming.temperature...C.39	26.5788	-3.72736	0.0496186
Days.post.fertilization4 Priming.temperature...C.18 - Days.post.fertilization11 Priming.temperature...C.39	26.5788	-15.9033	4.17555e-13
Days.post.fertilization7 Priming.temperature...C.18 - Days.post.fertilization11 Priming.temperature...C.18	18	-19.1696	1.45297e-11
Days.post.fertilization7 Priming.temperature...C.18 - Days.post.fertilization4 Priming.temperature...C.24	26.5788	12.4074	1.39381e-10
Days.post.fertilization7 Priming.temperature...C.18 - Days.post.fertilization7 Priming.temperature...C.24	26.5788	-7.01082	1.46784e-05
Days.post.fertilization7 Priming.temperature...C.18 - Days.post.fertilization11 Priming.temperature...C.24	26.5788	-18.2965	2.9754e-14
Days.post.fertilization7 Priming.temperature...C.18 - Days.post.fertilization4 Priming.temperature...C.30	26.5788	12.4074	1.39381e-10
Days.post.fertilization7 Priming.temperature...C.18 - Days.post.fertilization7 Priming.temperature...C.30	26.5788	-6.35762	7.45244e-05
Days.post.fertilization7 Priming.temperature...C.18 - Days.post.fertilization11 Priming.temperature...C.30	26.5788	-18.2965	2.9754e-14
Days.post.fertilization7 Priming.temperature...C.18 - Days.post.fertilization4 Priming.temperature...C.35	26.5788	12.4074	1.39381e-10
Days.post.fertilization7 Priming.temperature...C.18 - Days.post.fertilization7 Priming.temperature...C.35	26.5788	-5.77548	0.000324517
Days.post.fertilization7 Priming.temperature...C.18 - Days.post.fertilization11 Priming.temperature...C.35	26.5788	-18.2965	2.9754e-14
Days.post.fertilization7 Priming.temperature...C.18 - Days.post.fertilization4 Priming.temperature...C.39	26.5788	11.0975	1.67479e-09
Days.post.fertilization7 Priming.temperature...C.18 - Days.post.fertilization7 Priming.temperature...C.39	26.5788	7.37017	6.1051e-06
Days.post.fertilization7 Priming.temperature...C.18 - Days.post.fertilization11 Priming.temperature...C.39	26.5788	-4.80581	0.00377013
Days.post.fertilization11 Priming.temperature...C.18 - Days.post.fertilization4 Priming.temperature...C.24	26.5788	30.7039	1.4766e-14
Days.post.fertilization11 Priming.temperature...C.18 - Days.post.fertilization7 Priming.temperature...C.24	26.5788	11.2857	1.15753e-09
Days.post.fertilization11 Priming.temperature...C.18 - Days.post.fertilization11 Priming.temperature...C.24	26.5788	4.50118e-14	1
Days.post.fertilization11 Priming.temperature...C.18 - Days.post.fertilization4 Priming.temperature...C.30	26.5788	30.7039	1.4766e-14
Days.post.fertilization11 Priming.temperature...C.18 - Days.post.fertilization7 Priming.temperature...C.30	26.5788	11.9389	3.31673e-10
Days.post.fertilization11 Priming.temperature...C.18 - Days.post.fertilization11 Priming.temperature...C.30	26.5788	4.65104e-14	1
Days.post.fertilization11 Priming.temperature...C.18 - Days.post.fertilization4 Priming.temperature...C.35	26.5788	30.7039	1.4766e-14
Days.post.fertilization11 Priming.temperature...C.18 - Days.post.fertilization7 Priming.temperature...C.35	26.5788	12.521	1.13344e-10
Days.post.fertilization11 Priming.temperature...C.18 - Days.post.fertilization11 Priming.temperature...C.35	26.5788	4.73208e-14	1
Days.post.fertilization11 Priming.temperature...C.18 - Days.post.fertilization4 Priming.temperature...C.39	26.5788	27.4624	1.4766e-14
Days.post.fertilization11 Priming.temperature...C.18 - Days.post.fertilization7 Priming.temperature...C.39	26.5788	23.7351	1.4766e-14
Days.post.fertilization11 Priming.temperature...C.18 - Days.post.fertilization11 Priming.temperature...C.39	26.5788	11.5591	6.81876e-10
Days.post.fertilization4 Priming.temperature...C.24 - Days.post.fertilization7 Priming.temperature...C.24	18	-20.3449	5.56555e-12
Days.post.fertilization4 Priming.temperature...C.24 - Days.post.fertilization11 Priming.temperature...C.24	18	-32.1691	2.59792e-14
Days.post.fertilization4 Priming.temperature...C.24 - Days.post.fertilization4 Priming.temperature...C.30	26.5788	-7.82676e-16	1
Days.post.fertilization4 Priming.temperature...C.24 - Days.post.fertilization7 Priming.temperature...C.30	26.5788	-18.765	2.26485e-14
Days.post.fertilization4 Priming.temperature...C.24 - Days.post.fertilization11 Priming.temperature...C.30	26.5788	-30.7039	1.4766e-14
Days.post.fertilization4 Priming.temperature...C.24 - Days.post.fertilization4 Priming.temperature...C.35	26.5788	-4.54279e-15	1
Days.post.fertilization4 Priming.temperature...C.24 - Days.post.fertilization7 Priming.temperature...C.35	26.5788	-18.1829	3.20854e-14
Days.post.fertilization4 Priming.temperature...C.24 - Days.post.fertilization11 Priming.temperature...C.35	26.5788	-30.7039	1.4766e-14
Days.post.fertilization4 Priming.temperature...C.24 - Days.post.fertilization4 Priming.temperature...C.39	26.5788	2.48603e-15	1
Days.post.fertilization4 Priming.temperature...C.24 - Days.post.fertilization7 Priming.temperature...C.39	26.5788	-3.72736	0.0496186
Days.post.fertilization4 Priming.temperature...C.24 - Days.post.fertilization11 Priming.temperature...C.39	26.5788	-15.9033	4.17555e-13
Days.post.fertilization7 Priming.temperature...C.24 - Days.post.fertilization11 Priming.temperature...C.24	18	-11.8242	5.15782e-08
Days.post.fertilization7 Priming.temperature...C.24 - Days.post.fertilization4 Priming.temperature...C.30	26.5788	19.4182	1.80966e-14
Days.post.fertilization7 Priming.temperature...C.24 - Days.post.fertilization7 Priming.temperature...C.30	26.5788	0.653199	0.999994
Days.post.fertilization7 Priming.temperature...C.24 - Days.post.fertilization11 Priming.temperature...C.30	26.5788	-11.2857	1.15753e-09
Days.post.fertilization7 Priming.temperature...C.24 - Days.post.fertilization4 Priming.temperature...C.35	26.5788	19.4182	1.80966e-14
Days.post.fertilization7 Priming.temperature...C.24 - Days.post.fertilization7 Priming.temperature...C.35	26.5788	1.23533	0.993382
Days.post.fertilization7 Priming.temperature...C.24 - Days.post.fertilization11 Priming.temperature...C.35	26.5788	-11.2857	1.15753e-09
Days.post.fertilization7 Priming.temperature...C.24 - Days.post.fertilization4 Priming.temperature...C.39	26.5788	17.3682	6.57252e-14
Days.post.fertilization7 Priming.temperature...C.24 - Days.post.fertilization7 Priming.temperature...C.39	26.5788	13.6408	1.57121e-11
Days.post.fertilization7 Priming.temperature...C.24 - Days.post.fertilization11 Priming.temperature...C.39	26.5788	1.46486	0.971252
Days.post.fertilization11 Priming.temperature...C.24 - Days.post.fertilization4 Priming.temperature...C.30	26.5788	30.7039	1.4766e-14
Days.post.fertilization11 Priming.temperature...C.24 - Days.post.fertilization7 Priming.temperature...C.30	26.5788	11.9389	3.31673e-10
Days.post.fertilization11 Priming.temperature...C.24 - Days.post.fertilization11 Priming.temperature...C.30	26.5788	1.4986e-15	1
Days.post.fertilization11 Priming.temperature...C.24 - Days.post.fertilization4 Priming.temperature...C.35	26.5788	30.7039	1.4766e-14
Days.post.fertilization11 Priming.temperature...C.24 - Days.post.fertilization7 Priming.temperature...C.35	26.5788	12.521	1.13344e-10
Days.post.fertilization11 Priming.temperature...C.24 - Days.post.fertilization11 Priming.temperature...C.35	26.5788	2.30902e-15	1
Days.post.fertilization11 Priming.temperature...C.24 - Days.post.fertilization4 Priming.temperature...C.39	26.5788	27.4624	1.4766e-14
Days.post.fertilization11 Priming.temperature...C.24 - Days.post.fertilization7 Priming.temperature...C.39	26.5788	23.7351	1.4766e-14
Days.post.fertilization11 Priming.temperature...C.24 - Days.post.fertilization11 Priming.temperature...C.39	26.5788	11.5591	6.81876e-10
Days.post.fertilization4 Priming.temperature...C.30 - Days.post.fertilization7 Priming.temperature...C.30	18	-19.6605	9.53459e-12
Days.post.fertilization4 Priming.temperature...C.30 - Days.post.fertilization11 Priming.temperature...C.30	18	-32.1691	2.59792e-14
Days.post.fertilization4 Priming.temperature...C.30 - Days.post.fertilization4 Priming.temperature...C.35	26.5788	-3.76011e-15	1
Days.post.fertilization4 Priming.temperature...C.30 - Days.post.fertilization7 Priming.temperature...C.35	26.5788	-18.1829	3.20854e-14
Days.post.fertilization4 Priming.temperature...C.30 - Days.post.fertilization11 Priming.temperature...C.35	26.5788	-30.7039	1.4766e-14
Days.post.fertilization4 Priming.temperature...C.30 - Days.post.fertilization4 Priming.temperature...C.39	26.5788	3.18608e-15	1
Days.post.fertilization4 Priming.temperature...C.30 - Days.post.fertilization7 Priming.temperature...C.39	26.5788	-3.72736	0.0496186
Days.post.fertilization4 Priming.temperature...C.30 - Days.post.fertilization11 Priming.temperature...C.39	26.5788	-15.9033	4.17555e-13
Days.post.fertilization7 Priming.temperature...C.30 - Days.post.fertilization11 Priming.temperature...C.30	18	-12.5086	2.09135e-08
Days.post.fertilization7 Priming.temperature...C.30 - Days.post.fertilization4 Priming.temperature...C.35	26.5788	18.765	2.26485e-14
Days.post.fertilization7 Priming.temperature...C.30 - Days.post.fertilization7 Priming.temperature...C.35	26.5788	0.582132	0.999999
Days.post.fertilization7 Priming.temperature...C.30 - Days.post.fertilization11 Priming.temperature...C.35	26.5788	-11.9389	3.31673e-10
Days.post.fertilization7 Priming.temperature...C.30 - Days.post.fertilization4 Priming.temperature...C.39	26.5788	16.784	1.28009e-13
Days.post.fertilization7 Priming.temperature...C.30 - Days.post.fertilization7 Priming.temperature...C.39	26.5788	13.0566	4.34667e-11
Days.post.fertilization7 Priming.temperature...C.30 - Days.post.fertilization11 Priming.temperature...C.39	26.5788	0.880619	0.999801
Days.post.fertilization11 Priming.temperature...C.30 - Days.post.fertilization4 Priming.temperature...C.35	26.5788	30.7039	1.4766e-14
Days.post.fertilization11 Priming.temperature...C.30 - Days.post.fertilization7 Priming.temperature...C.35	26.5788	12.521	1.13344e-10
Days.post.fertilization11 Priming.temperature...C.30 - Days.post.fertilization11 Priming.temperature...C.35	26.5788	8.10427e-16	1
Days.post.fertilization11 Priming.temperature...C.30 - Days.post.fertilization4 Priming.temperature...C.39	26.5788	27.4624	1.4766e-14
Days.post.fertilization11 Priming.temperature...C.30 - Days.post.fertilization7 Priming.temperature...C.39	26.5788	23.7351	1.4766e-14
Days.post.fertilization11 Priming.temperature...C.30 - Days.post.fertilization11 Priming.temperature...C.39	26.5788	11.5591	6.81876e-10
Days.post.fertilization4 Priming.temperature...C.35 - Days.post.fertilization7 Priming.temperature...C.35	18	-19.0506	1.6166e-11
Days.post.fertilization4 Priming.temperature...C.35 - Days.post.fertilization11 Priming.temperature...C.35	18	-32.1691	2.59792e-14
Days.post.fertilization4 Priming.temperature...C.35 - Days.post.fertilization4 Priming.temperature...C.39	26.5788	6.54922e-15	1
Days.post.fertilization4 Priming.temperature...C.35 - Days.post.fertilization7 Priming.temperature...C.39	26.5788	-3.72736	0.0496186
Days.post.fertilization4 Priming.temperature...C.35 - Days.post.fertilization11 Priming.temperature...C.39	26.5788	-15.9033	4.17555e-13
Days.post.fertilization7 Priming.temperature...C.35 - Days.post.fertilization11 Priming.temperature...C.35	18	-13.1185	9.70964e-09
Days.post.fertilization7 Priming.temperature...C.35 - Days.post.fertilization4 Priming.temperature...C.39	26.5788	16.2633	2.52798e-13
Days.post.fertilization7 Priming.temperature...C.35 - Days.post.fertilization7 Priming.temperature...C.39	26.5788	12.5359	1.10322e-10
Days.post.fertilization7 Priming.temperature...C.35 - Days.post.fertilization11 Priming.temperature...C.39	26.5788	0.359945	1
Days.post.fertilization11 Priming.temperature...C.35 - Days.post.fertilization4 Priming.temperature...C.39	26.5788	27.4624	1.4766e-14
Days.post.fertilization11 Priming.temperature...C.35 - Days.post.fertilization7 Priming.temperature...C.39	26.5788	23.7351	1.4766e-14
Days.post.fertilization11 Priming.temperature...C.35 - Days.post.fertilization11 Priming.temperature...C.39	26.5788	11.5591	6.81876e-10
Days.post.fertilization4 Priming.temperature...C.39 - Days.post.fertilization7 Priming.temperature...C.39	18	-3.56497	0.0917946
Days.post.fertilization4 Priming.temperature...C.39 - Days.post.fertilization11 Priming.temperature...C.39	18	-15.2105	8.74441e-10
Days.post.fertilization7 Priming.temperature...C.39 - Days.post.fertilization11 Priming.temperature...C.39	18	-11.6455	6.57562e-08
