# Supplementary material for: Acute heat priming promotes short-term climate resilience of early life stages in a model sea anemone
Source: PeerJ. 2023 Dec 5;11:e16574. doi: 10.7717/peerj.16574 (PMC10704996; doi:10.7717/peerj.16574)
Supplement: Supplemental Information 4 [file peerj-11-16574-s004.xlsx]

## Sheet: Sheet1
Comparison	Degrees of freedom	T ratio	P value
Days.post.fertilization4 Priming.temperature...C.18 - Days.post.fertilization7 Priming.temperature...C.18	18	18.8369	1.96658e-11
Days.post.fertilization4 Priming.temperature...C.18 - Days.post.fertilization11 Priming.temperature...C.18	18	5.50406	0.0020136
Days.post.fertilization4 Priming.temperature...C.18 - Days.post.fertilization4 Priming.temperature...C.24	26.3312	-2.57623	0.42627
Days.post.fertilization4 Priming.temperature...C.18 - Days.post.fertilization7 Priming.temperature...C.24	26.3312	15.7472	6.3749e-13
Days.post.fertilization4 Priming.temperature...C.18 - Days.post.fertilization11 Priming.temperature...C.24	26.3312	0.547449	0.999999
Days.post.fertilization4 Priming.temperature...C.18 - Days.post.fertilization4 Priming.temperature...C.30	26.3312	-2.09319	0.728034
Days.post.fertilization4 Priming.temperature...C.18 - Days.post.fertilization7 Priming.temperature...C.30	26.3312	15.0065	1.93889e-12
Days.post.fertilization4 Priming.temperature...C.18 - Days.post.fertilization11 Priming.temperature...C.30	26.3312	1.28811	0.990267
Days.post.fertilization4 Priming.temperature...C.18 - Days.post.fertilization4 Priming.temperature...C.35	26.3312	-0.257623	1
Days.post.fertilization4 Priming.temperature...C.18 - Days.post.fertilization7 Priming.temperature...C.35	26.3312	16.4879	2.35811e-13
Days.post.fertilization4 Priming.temperature...C.18 - Days.post.fertilization11 Priming.temperature...C.35	26.3312	4.37959	0.0109371
Days.post.fertilization4 Priming.temperature...C.18 - Days.post.fertilization4 Priming.temperature...C.39	26.3312	5.58781	0.000537544
Days.post.fertilization4 Priming.temperature...C.18 - Days.post.fertilization7 Priming.temperature...C.39	26.3312	15.8705	5.35572e-13
Days.post.fertilization4 Priming.temperature...C.18 - Days.post.fertilization11 Priming.temperature...C.39	26.3312	6.27908	9.43117e-05
Days.post.fertilization7 Priming.temperature...C.18 - Days.post.fertilization11 Priming.temperature...C.18	18	-13.3328	7.47697e-09
Days.post.fertilization7 Priming.temperature...C.18 - Days.post.fertilization4 Priming.temperature...C.24	26.3312	-20.32	2.86437e-14
Days.post.fertilization7 Priming.temperature...C.18 - Days.post.fertilization7 Priming.temperature...C.24	26.3312	-1.99658	0.783327
Days.post.fertilization7 Priming.temperature...C.18 - Days.post.fertilization11 Priming.temperature...C.24	26.3312	-17.1963	1.05915e-13
Days.post.fertilization7 Priming.temperature...C.18 - Days.post.fertilization4 Priming.temperature...C.30	26.3312	-19.837	2.9754e-14
Days.post.fertilization7 Priming.temperature...C.18 - Days.post.fertilization7 Priming.temperature...C.30	26.3312	-2.73725	0.336592
Days.post.fertilization7 Priming.temperature...C.18 - Days.post.fertilization11 Priming.temperature...C.30	26.3312	-16.4557	2.45581e-13
Days.post.fertilization7 Priming.temperature...C.18 - Days.post.fertilization4 Priming.temperature...C.35	26.3312	-18.0014	5.44009e-14
Days.post.fertilization7 Priming.temperature...C.18 - Days.post.fertilization7 Priming.temperature...C.35	26.3312	-1.25591	0.99226
Days.post.fertilization7 Priming.temperature...C.18 - Days.post.fertilization11 Priming.temperature...C.35	26.3312	-13.3642	2.93501e-11
Days.post.fertilization7 Priming.temperature...C.18 - Days.post.fertilization4 Priming.temperature...C.39	26.3312	-10.2827	9.63277e-09
Days.post.fertilization7 Priming.temperature...C.18 - Days.post.fertilization7 Priming.temperature...C.39	26.3312	-3.27134e-13	1
Days.post.fertilization7 Priming.temperature...C.18 - Days.post.fertilization11 Priming.temperature...C.39	26.3312	-9.59144	4.10836e-08
Days.post.fertilization11 Priming.temperature...C.18 - Days.post.fertilization4 Priming.temperature...C.24	26.3312	-7.76089	2.53895e-06
Days.post.fertilization11 Priming.temperature...C.18 - Days.post.fertilization7 Priming.temperature...C.24	26.3312	10.5625	5.44355e-09
Days.post.fertilization11 Priming.temperature...C.18 - Days.post.fertilization11 Priming.temperature...C.24	26.3312	-4.63722	0.00582825
Days.post.fertilization11 Priming.temperature...C.18 - Days.post.fertilization4 Priming.temperature...C.30	26.3312	-7.27785	8.0563e-06
Days.post.fertilization11 Priming.temperature...C.18 - Days.post.fertilization7 Priming.temperature...C.30	26.3312	9.82188	2.51703e-08
Days.post.fertilization11 Priming.temperature...C.18 - Days.post.fertilization11 Priming.temperature...C.30	26.3312	-3.89655	0.0341492
Days.post.fertilization11 Priming.temperature...C.18 - Days.post.fertilization4 Priming.temperature...C.35	26.3312	-5.44229	0.00077633
Days.post.fertilization11 Priming.temperature...C.18 - Days.post.fertilization7 Priming.temperature...C.35	26.3312	11.3032	1.2574e-09
Days.post.fertilization11 Priming.temperature...C.18 - Days.post.fertilization11 Priming.temperature...C.35	26.3312	-0.805072	0.999928
Days.post.fertilization11 Priming.temperature...C.18 - Days.post.fertilization4 Priming.temperature...C.39	26.3312	0.950503	0.999533
Days.post.fertilization11 Priming.temperature...C.18 - Days.post.fertilization7 Priming.temperature...C.39	26.3312	11.2332	1.4401e-09
Days.post.fertilization11 Priming.temperature...C.18 - Days.post.fertilization11 Priming.temperature...C.39	26.3312	1.64178	0.932798
Days.post.fertilization4 Priming.temperature...C.24 - Days.post.fertilization7 Priming.temperature...C.24	18	19.4522	1.1358e-11
Days.post.fertilization4 Priming.temperature...C.24 - Days.post.fertilization11 Priming.temperature...C.24	18	3.31611	0.142942
Days.post.fertilization4 Priming.temperature...C.24 - Days.post.fertilization4 Priming.temperature...C.30	26.3312	0.483043	1
Days.post.fertilization4 Priming.temperature...C.24 - Days.post.fertilization7 Priming.temperature...C.30	26.3312	17.5828	7.43849e-14
Days.post.fertilization4 Priming.temperature...C.24 - Days.post.fertilization11 Priming.temperature...C.30	26.3312	3.86435	0.0367475
Days.post.fertilization4 Priming.temperature...C.24 - Days.post.fertilization4 Priming.temperature...C.35	26.3312	2.31861	0.586898
Days.post.fertilization4 Priming.temperature...C.24 - Days.post.fertilization7 Priming.temperature...C.35	26.3312	19.0641	3.39728e-14
Days.post.fertilization4 Priming.temperature...C.24 - Days.post.fertilization11 Priming.temperature...C.35	26.3312	6.95582	1.76364e-05
Days.post.fertilization4 Priming.temperature...C.24 - Days.post.fertilization4 Priming.temperature...C.39	26.3312	7.89206	1.86405e-06
Days.post.fertilization4 Priming.temperature...C.24 - Days.post.fertilization7 Priming.temperature...C.39	26.3312	18.1748	4.90719e-14
Days.post.fertilization4 Priming.temperature...C.24 - Days.post.fertilization11 Priming.temperature...C.39	26.3312	8.58333	3.78368e-07
Days.post.fertilization7 Priming.temperature...C.24 - Days.post.fertilization11 Priming.temperature...C.24	18	-16.1361	3.19208e-10
Days.post.fertilization7 Priming.temperature...C.24 - Days.post.fertilization4 Priming.temperature...C.30	26.3312	-17.8404	6.08402e-14
Days.post.fertilization7 Priming.temperature...C.24 - Days.post.fertilization7 Priming.temperature...C.30	26.3312	-0.740666	0.999973
Days.post.fertilization7 Priming.temperature...C.24 - Days.post.fertilization11 Priming.temperature...C.30	26.3312	-14.4591	4.65428e-12
Days.post.fertilization7 Priming.temperature...C.24 - Days.post.fertilization4 Priming.temperature...C.35	26.3312	-16.0048	4.44311e-13
Days.post.fertilization7 Priming.temperature...C.24 - Days.post.fertilization7 Priming.temperature...C.35	26.3312	0.740666	0.999973
Days.post.fertilization7 Priming.temperature...C.24 - Days.post.fertilization11 Priming.temperature...C.35	26.3312	-11.3676	1.11039e-09
Days.post.fertilization7 Priming.temperature...C.24 - Days.post.fertilization4 Priming.temperature...C.39	26.3312	-8.49692	4.60366e-07
Days.post.fertilization7 Priming.temperature...C.24 - Days.post.fertilization7 Priming.temperature...C.39	26.3312	1.78579	0.883765
Days.post.fertilization7 Priming.temperature...C.24 - Days.post.fertilization11 Priming.temperature...C.39	26.3312	-7.80565	2.28438e-06
Days.post.fertilization11 Priming.temperature...C.24 - Days.post.fertilization4 Priming.temperature...C.30	26.3312	-2.64064	0.389068
Days.post.fertilization11 Priming.temperature...C.24 - Days.post.fertilization7 Priming.temperature...C.30	26.3312	14.4591	4.65428e-12
Days.post.fertilization11 Priming.temperature...C.24 - Days.post.fertilization11 Priming.temperature...C.30	26.3312	0.740666	0.999973
Days.post.fertilization11 Priming.temperature...C.24 - Days.post.fertilization4 Priming.temperature...C.35	26.3312	-0.805072	0.999928
Days.post.fertilization11 Priming.temperature...C.24 - Days.post.fertilization7 Priming.temperature...C.35	26.3312	15.9404	4.85834e-13
Days.post.fertilization11 Priming.temperature...C.24 - Days.post.fertilization11 Priming.temperature...C.35	26.3312	3.83214	0.0395282
Days.post.fertilization11 Priming.temperature...C.24 - Days.post.fertilization4 Priming.temperature...C.39	26.3312	5.09816	0.00184798
Days.post.fertilization11 Priming.temperature...C.24 - Days.post.fertilization7 Priming.temperature...C.39	26.3312	15.3809	1.0909e-12
Days.post.fertilization11 Priming.temperature...C.24 - Days.post.fertilization11 Priming.temperature...C.39	26.3312	5.78943	0.000323073
Days.post.fertilization4 Priming.temperature...C.30 - Days.post.fertilization7 Priming.temperature...C.30	18	18.1531	3.80889e-11
Days.post.fertilization4 Priming.temperature...C.30 - Days.post.fertilization11 Priming.temperature...C.30	18	3.5896	0.0877501
Days.post.fertilization4 Priming.temperature...C.30 - Days.post.fertilization4 Priming.temperature...C.35	26.3312	1.83556	0.862968
Days.post.fertilization4 Priming.temperature...C.30 - Days.post.fertilization7 Priming.temperature...C.35	26.3312	18.5811	3.9968e-14
Days.post.fertilization4 Priming.temperature...C.30 - Days.post.fertilization11 Priming.temperature...C.35	26.3312	6.47278	5.81546e-05
Days.post.fertilization4 Priming.temperature...C.30 - Days.post.fertilization4 Priming.temperature...C.39	26.3312	7.46001	5.19653e-06
Days.post.fertilization4 Priming.temperature...C.30 - Days.post.fertilization7 Priming.temperature...C.39	26.3312	17.7427	6.55032e-14
Days.post.fertilization4 Priming.temperature...C.30 - Days.post.fertilization11 Priming.temperature...C.39	26.3312	8.15129	1.01817e-06
Days.post.fertilization7 Priming.temperature...C.30 - Days.post.fertilization11 Priming.temperature...C.30	18	-14.5635	1.79097e-09
Days.post.fertilization7 Priming.temperature...C.30 - Days.post.fertilization4 Priming.temperature...C.35	26.3312	-15.2642	1.30251e-12
Days.post.fertilization7 Priming.temperature...C.30 - Days.post.fertilization7 Priming.temperature...C.35	26.3312	1.48133	0.968509
Days.post.fertilization7 Priming.temperature...C.30 - Days.post.fertilization11 Priming.temperature...C.35	26.3312	-10.627	4.77981e-09
Days.post.fertilization7 Priming.temperature...C.30 - Days.post.fertilization4 Priming.temperature...C.39	26.3312	-7.83445	2.13446e-06
Days.post.fertilization7 Priming.temperature...C.30 - Days.post.fertilization7 Priming.temperature...C.39	26.3312	2.44827	0.504364
Days.post.fertilization7 Priming.temperature...C.30 - Days.post.fertilization11 Priming.temperature...C.39	26.3312	-7.14318	1.11658e-05
Days.post.fertilization11 Priming.temperature...C.30 - Days.post.fertilization4 Priming.temperature...C.35	26.3312	-1.54574	0.956412
Days.post.fertilization11 Priming.temperature...C.30 - Days.post.fertilization7 Priming.temperature...C.35	26.3312	15.1998	1.43685e-12
Days.post.fertilization11 Priming.temperature...C.30 - Days.post.fertilization11 Priming.temperature...C.35	26.3312	3.09148	0.184008
Days.post.fertilization11 Priming.temperature...C.30 - Days.post.fertilization4 Priming.temperature...C.39	26.3312	4.43568	0.00954634
Days.post.fertilization11 Priming.temperature...C.30 - Days.post.fertilization7 Priming.temperature...C.39	26.3312	14.7184	3.06155e-12
Days.post.fertilization11 Priming.temperature...C.30 - Days.post.fertilization11 Priming.temperature...C.39	26.3312	5.12696	0.00171893
Days.post.fertilization4 Priming.temperature...C.35 - Days.post.fertilization7 Priming.temperature...C.35	18	17.7771	5.57971e-11
Days.post.fertilization4 Priming.temperature...C.35 - Days.post.fertilization11 Priming.temperature...C.35	18	4.92288	0.00646033
Days.post.fertilization4 Priming.temperature...C.35 - Days.post.fertilization4 Priming.temperature...C.39	26.3312	5.81823	0.000300426
Days.post.fertilization4 Priming.temperature...C.35 - Days.post.fertilization7 Priming.temperature...C.39	26.3312	16.101	3.90132e-13
Days.post.fertilization4 Priming.temperature...C.35 - Days.post.fertilization11 Priming.temperature...C.39	26.3312	6.50951	5.30756e-05
Days.post.fertilization7 Priming.temperature...C.35 - Days.post.fertilization11 Priming.temperature...C.35	18	-12.8542	1.34813e-08
Days.post.fertilization7 Priming.temperature...C.35 - Days.post.fertilization4 Priming.temperature...C.39	26.3312	-9.1594	1.0477e-07
Days.post.fertilization7 Priming.temperature...C.35 - Days.post.fertilization7 Priming.temperature...C.39	26.3312	1.12332	0.99733
Days.post.fertilization7 Priming.temperature...C.35 - Days.post.fertilization11 Priming.temperature...C.39	26.3312	-8.46812	4.91572e-07
Days.post.fertilization11 Priming.temperature...C.35 - Days.post.fertilization4 Priming.temperature...C.39	26.3312	1.67058	0.924325
Days.post.fertilization11 Priming.temperature...C.35 - Days.post.fertilization7 Priming.temperature...C.39	26.3312	11.9533	3.66489e-10
Days.post.fertilization11 Priming.temperature...C.35 - Days.post.fertilization11 Priming.temperature...C.39	26.3312	2.36186	0.559185
Days.post.fertilization4 Priming.temperature...C.39 - Days.post.fertilization7 Priming.temperature...C.39	18	9.96505	7.43991e-07
Days.post.fertilization4 Priming.temperature...C.39 - Days.post.fertilization11 Priming.temperature...C.39	18	0.66992	0.999988
Days.post.fertilization7 Priming.temperature...C.39 - Days.post.fertilization11 Priming.temperature...C.39	18	-9.29514	2.11552e-06
