# Supplementary material for: Acute heat priming promotes short-term climate resilience of early life stages in a model sea anemone
Source: PeerJ. 2023 Dec 5;11:e16574. doi: 10.7717/peerj.16574 (PMC10704996; doi:10.7717/peerj.16574)
Supplement: Supplemental Information 5 [file peerj-11-16574-s005.xlsx]

## Sheet: Sheet1
Comparison	Degrees of freedom	T ratio	P value
Priming.temperature...C.18 - Priming.temperature...C.24	9	-0.0208912	1
Priming.temperature...C.18 - Priming.temperature...C.30	9	-1.40779	0.638156
Priming.temperature...C.18 - Priming.temperature...C.35	9	-1.99982	0.337761
Priming.temperature...C.18 - Priming.temperature...C.39	9	-6.92199	0.000493809
Priming.temperature...C.24 - Priming.temperature...C.30	9	-1.3869	0.649818
Priming.temperature...C.24 - Priming.temperature...C.35	9	-1.97893	0.346583
Priming.temperature...C.24 - Priming.temperature...C.39	9	-6.9033	0.000504027
Priming.temperature...C.30 - Priming.temperature...C.35	9	-0.592026	0.9729
Priming.temperature...C.30 - Priming.temperature...C.39	9	-5.66282	0.0021443
Priming.temperature...C.35 - Priming.temperature...C.39	9	-5.1333	0.00420596
