# Supplementary material for: Acute heat priming promotes short-term climate resilience of early life stages in a model sea anemone
Source: PeerJ. 2023 Dec 5;11:e16574. doi: 10.7717/peerj.16574 (PMC10704996; doi:10.7717/peerj.16574)
Supplement: Supplemental Information 6 [file peerj-11-16574-s006.xlsx]

## Sheet: Sheet1
Comparison	Degrees of freedom	T ratio	P value
Weeks.post.fertilization1 Priming.temperature...C.18 - Weeks.post.fertilization2 Priming.temperature...C.18	1466.4	-7.03425	1.32892e-09
Weeks.post.fertilization1 Priming.temperature...C.18 - Weeks.post.fertilization3 Priming.temperature...C.18	1466.44	-8.74695	0
Weeks.post.fertilization1 Priming.temperature...C.18 - Weeks.post.fertilization4 Priming.temperature...C.18	1466.45	-15.1613	0
Weeks.post.fertilization1 Priming.temperature...C.18 - Weeks.post.fertilization5 Priming.temperature...C.18	1466.4	-13.663	0
Weeks.post.fertilization1 Priming.temperature...C.18 - Weeks.post.fertilization6 Priming.temperature...C.18	1469.46	-16.196	0
Weeks.post.fertilization1 Priming.temperature...C.18 - Weeks.post.fertilization1 Priming.temperature...C.24	44.6455	-1.122	0.999997
Weeks.post.fertilization1 Priming.temperature...C.18 - Weeks.post.fertilization2 Priming.temperature...C.24	44.6455	-6.37622	3.27008e-05
Weeks.post.fertilization1 Priming.temperature...C.18 - Weeks.post.fertilization3 Priming.temperature...C.24	44.6455	-9.18707	3.06245e-09
Weeks.post.fertilization1 Priming.temperature...C.18 - Weeks.post.fertilization4 Priming.temperature...C.24	44.6455	-11.8494	1.49936e-12
Weeks.post.fertilization1 Priming.temperature...C.18 - Weeks.post.fertilization5 Priming.temperature...C.24	45.1588	-9.72703	4.92018e-10
Weeks.post.fertilization1 Priming.temperature...C.18 - Weeks.post.fertilization6 Priming.temperature...C.24	84.9282	-15.6695	2.04694e-10
Weeks.post.fertilization1 Priming.temperature...C.18 - Weeks.post.fertilization1 Priming.temperature...C.30	44.6455	-0.64505	1
Weeks.post.fertilization1 Priming.temperature...C.18 - Weeks.post.fertilization2 Priming.temperature...C.30	44.6455	-4.59353	0.00963681
Weeks.post.fertilization1 Priming.temperature...C.18 - Weeks.post.fertilization3 Priming.temperature...C.30	57.2222	-8.57119	3.19592e-09
Weeks.post.fertilization1 Priming.temperature...C.18 - Weeks.post.fertilization4 Priming.temperature...C.30	57.2222	-12.1994	1.21511e-11
Weeks.post.fertilization1 Priming.temperature...C.18 - Weeks.post.fertilization5 Priming.temperature...C.30	57.2214	-11.9304	1.21745e-11
Weeks.post.fertilization1 Priming.temperature...C.18 - Weeks.post.fertilization6 Priming.temperature...C.30	136.078	-13.9914	0
Weeks.post.fertilization1 Priming.temperature...C.18 - Weeks.post.fertilization1 Priming.temperature...C.35	44.6455	-1.42302	0.9997
Weeks.post.fertilization1 Priming.temperature...C.18 - Weeks.post.fertilization2 Priming.temperature...C.35	44.6455	-6.72024	1.03767e-05
Weeks.post.fertilization1 Priming.temperature...C.18 - Weeks.post.fertilization3 Priming.temperature...C.35	44.6455	-11.6578	2.21034e-12
Weeks.post.fertilization1 Priming.temperature...C.18 - Weeks.post.fertilization4 Priming.temperature...C.35	44.6455	-12.6782	6.09846e-13
Weeks.post.fertilization1 Priming.temperature...C.18 - Weeks.post.fertilization5 Priming.temperature...C.35	44.6455	-13.331	5.1037e-13
Weeks.post.fertilization1 Priming.temperature...C.18 - Weeks.post.fertilization6 Priming.temperature...C.35	98.6497	-14.7079	2.55027e-10
Weeks.post.fertilization1 Priming.temperature...C.18 - Weeks.post.fertilization1 Priming.temperature...C.39	44.6455	2.39646	0.821008
Weeks.post.fertilization1 Priming.temperature...C.18 - Weeks.post.fertilization2 Priming.temperature...C.39	53.4509	-3.01855	0.403367
Weeks.post.fertilization1 Priming.temperature...C.18 - Weeks.post.fertilization3 Priming.temperature...C.39	53.4509	-4.8329	0.00362731
Weeks.post.fertilization1 Priming.temperature...C.18 - Weeks.post.fertilization4 Priming.temperature...C.39	53.4509	-3.24535	0.268576
Weeks.post.fertilization1 Priming.temperature...C.18 - Weeks.post.fertilization5 Priming.temperature...C.39	53.4509	-2.94471	0.4532
Weeks.post.fertilization1 Priming.temperature...C.18 - Weeks.post.fertilization6 Priming.temperature...C.39	132.456	-1.4218	0.999876
Weeks.post.fertilization2 Priming.temperature...C.18 - Weeks.post.fertilization3 Priming.temperature...C.18	1466.44	-1.74246	0.997141
Weeks.post.fertilization2 Priming.temperature...C.18 - Weeks.post.fertilization4 Priming.temperature...C.18	1466.45	-8.18708	1.8674e-13
Weeks.post.fertilization2 Priming.temperature...C.18 - Weeks.post.fertilization5 Priming.temperature...C.18	1466.4	-6.62879	2.05587e-08
Weeks.post.fertilization2 Priming.temperature...C.18 - Weeks.post.fertilization6 Priming.temperature...C.18	1469.46	-8.93317	0
Weeks.post.fertilization2 Priming.temperature...C.18 - Weeks.post.fertilization1 Priming.temperature...C.24	44.6455	4.71082	0.00680903
Weeks.post.fertilization2 Priming.temperature...C.18 - Weeks.post.fertilization2 Priming.temperature...C.24	44.6455	-0.543405	1
Weeks.post.fertilization2 Priming.temperature...C.18 - Weeks.post.fertilization3 Priming.temperature...C.24	44.6455	-3.35426	0.223743
Weeks.post.fertilization2 Priming.temperature...C.18 - Weeks.post.fertilization4 Priming.temperature...C.24	44.6455	-6.01655	0.000107746
Weeks.post.fertilization2 Priming.temperature...C.18 - Weeks.post.fertilization5 Priming.temperature...C.24	45.1588	-3.91123	0.0624582
Weeks.post.fertilization2 Priming.temperature...C.18 - Weeks.post.fertilization6 Priming.temperature...C.24	84.9282	-10.7398	2.04897e-10
Weeks.post.fertilization2 Priming.temperature...C.18 - Weeks.post.fertilization1 Priming.temperature...C.30	44.6455	5.18776	0.00157264
Weeks.post.fertilization2 Priming.temperature...C.18 - Weeks.post.fertilization2 Priming.temperature...C.30	44.6455	1.23928	0.999976
Weeks.post.fertilization2 Priming.temperature...C.18 - Weeks.post.fertilization3 Priming.temperature...C.30	57.2222	-3.29508	0.240636
Weeks.post.fertilization2 Priming.temperature...C.18 - Weeks.post.fertilization4 Priming.temperature...C.30	57.2222	-6.92329	1.68648e-06
Weeks.post.fertilization2 Priming.temperature...C.18 - Weeks.post.fertilization5 Priming.temperature...C.30	57.2214	-6.65468	4.66138e-06
Weeks.post.fertilization2 Priming.temperature...C.18 - Weeks.post.fertilization6 Priming.temperature...C.30	136.078	-9.78942	2.67786e-13
Weeks.post.fertilization2 Priming.temperature...C.18 - Weeks.post.fertilization1 Priming.temperature...C.35	44.6455	4.40979	0.016395
Weeks.post.fertilization2 Priming.temperature...C.18 - Weeks.post.fertilization2 Priming.temperature...C.35	44.6455	-0.887432	1
Weeks.post.fertilization2 Priming.temperature...C.18 - Weeks.post.fertilization3 Priming.temperature...C.35	44.6455	-5.82499	0.000202262
Weeks.post.fertilization2 Priming.temperature...C.18 - Weeks.post.fertilization4 Priming.temperature...C.35	44.6455	-6.84534	6.83e-06
Weeks.post.fertilization2 Priming.temperature...C.18 - Weeks.post.fertilization5 Priming.temperature...C.35	44.6455	-7.49821	7.71175e-07
Weeks.post.fertilization2 Priming.temperature...C.18 - Weeks.post.fertilization6 Priming.temperature...C.35	98.6497	-10.014	2.55346e-10
Weeks.post.fertilization2 Priming.temperature...C.18 - Weeks.post.fertilization1 Priming.temperature...C.39	44.6455	8.22927	6.84787e-08
Weeks.post.fertilization2 Priming.temperature...C.18 - Weeks.post.fertilization2 Priming.temperature...C.39	53.4509	2.22759	0.903369
Weeks.post.fertilization2 Priming.temperature...C.18 - Weeks.post.fertilization3 Priming.temperature...C.39	53.4509	0.413241	1
Weeks.post.fertilization2 Priming.temperature...C.18 - Weeks.post.fertilization4 Priming.temperature...C.39	53.4509	2.0008	0.966926
Weeks.post.fertilization2 Priming.temperature...C.18 - Weeks.post.fertilization5 Priming.temperature...C.39	53.4509	2.30143	0.872196
Weeks.post.fertilization2 Priming.temperature...C.18 - Weeks.post.fertilization6 Priming.temperature...C.39	132.456	2.17335	0.933879
Weeks.post.fertilization3 Priming.temperature...C.18 - Weeks.post.fertilization4 Priming.temperature...C.18	1466.57	-6.42504	7.69287e-08
Weeks.post.fertilization3 Priming.temperature...C.18 - Weeks.post.fertilization5 Priming.temperature...C.18	1466.44	-4.85828	0.000520748
Weeks.post.fertilization3 Priming.temperature...C.18 - Weeks.post.fertilization6 Priming.temperature...C.18	1469.22	-7.09545	8.66996e-10
Weeks.post.fertilization3 Priming.temperature...C.18 - Weeks.post.fertilization1 Priming.temperature...C.24	45.1589	6.14385	6.80674e-05
Weeks.post.fertilization3 Priming.temperature...C.18 - Weeks.post.fertilization2 Priming.temperature...C.24	45.1589	0.904941	1
Weeks.post.fertilization3 Priming.temperature...C.18 - Weeks.post.fertilization3 Priming.temperature...C.24	45.1589	-1.89772	0.980636
Weeks.post.fertilization3 Priming.temperature...C.18 - Weeks.post.fertilization4 Priming.temperature...C.24	45.1589	-4.55225	0.0107277
Weeks.post.fertilization3 Priming.temperature...C.18 - Weeks.post.fertilization5 Priming.temperature...C.24	45.675	-2.45732	0.787041
Weeks.post.fertilization3 Priming.temperature...C.18 - Weeks.post.fertilization6 Priming.temperature...C.24	85.609	-9.49368	2.41822e-10
Weeks.post.fertilization3 Priming.temperature...C.18 - Weeks.post.fertilization1 Priming.temperature...C.30	45.1589	6.6194	1.38566e-05
Weeks.post.fertilization3 Priming.temperature...C.18 - Weeks.post.fertilization2 Priming.temperature...C.30	45.1589	2.68243	0.6401
Weeks.post.fertilization3 Priming.temperature...C.18 - Weeks.post.fertilization3 Priming.temperature...C.30	57.7605	-1.97784	0.971737
Weeks.post.fertilization3 Priming.temperature...C.18 - Weeks.post.fertilization4 Priming.temperature...C.30	57.7605	-5.59739	0.000227722
Weeks.post.fertilization3 Priming.temperature...C.18 - Weeks.post.fertilization5 Priming.temperature...C.30	57.7596	-5.32953	0.000592238
Weeks.post.fertilization3 Priming.temperature...C.18 - Weeks.post.fertilization6 Priming.temperature...C.30	136.848	-8.73086	3.67184e-12
Weeks.post.fertilization3 Priming.temperature...C.18 - Weeks.post.fertilization1 Priming.temperature...C.35	45.1589	5.8437	0.000184044
Weeks.post.fertilization3 Priming.temperature...C.18 - Weeks.post.fertilization2 Priming.temperature...C.35	45.1589	0.561917	1
Weeks.post.fertilization3 Priming.temperature...C.18 - Weeks.post.fertilization3 Priming.temperature...C.35	45.1589	-4.36125	0.0186008
Weeks.post.fertilization3 Priming.temperature...C.18 - Weeks.post.fertilization4 Priming.temperature...C.35	45.1589	-5.37863	0.00083697
Weeks.post.fertilization3 Priming.temperature...C.18 - Weeks.post.fertilization5 Priming.temperature...C.35	45.1589	-6.02959	9.95175e-05
Weeks.post.fertilization3 Priming.temperature...C.18 - Weeks.post.fertilization6 Priming.temperature...C.35	99.3618	-8.82965	2.05001e-10
Weeks.post.fertilization3 Priming.temperature...C.18 - Weeks.post.fertilization1 Priming.temperature...C.39	45.1589	9.65204	6.23713e-10
Weeks.post.fertilization3 Priming.temperature...C.18 - Weeks.post.fertilization2 Priming.temperature...C.39	53.9496	3.5243	0.148206
Weeks.post.fertilization3 Priming.temperature...C.18 - Weeks.post.fertilization3 Priming.temperature...C.39	53.9496	1.71424	0.995313
Weeks.post.fertilization3 Priming.temperature...C.18 - Weeks.post.fertilization4 Priming.temperature...C.39	53.9496	3.29805	0.241549
Weeks.post.fertilization3 Priming.temperature...C.18 - Weeks.post.fertilization5 Priming.temperature...C.39	53.9496	3.59797	0.124819
Weeks.post.fertilization3 Priming.temperature...C.18 - Weeks.post.fertilization6 Priming.temperature...C.39	133.011	3.06429	0.35345
Weeks.post.fertilization4 Priming.temperature...C.18 - Weeks.post.fertilization5 Priming.temperature...C.18	1466.45	1.61484	0.999205
Weeks.post.fertilization4 Priming.temperature...C.18 - Weeks.post.fertilization6 Priming.temperature...C.18	1469.7	-0.403534	1
Weeks.post.fertilization4 Priming.temperature...C.18 - Weeks.post.fertilization1 Priming.temperature...C.24	45.6926	11.4899	1.63947e-12
Weeks.post.fertilization4 Priming.temperature...C.18 - Weeks.post.fertilization2 Priming.temperature...C.24	45.6926	6.26662	4.33444e-05
Weeks.post.fertilization4 Priming.temperature...C.18 - Weeks.post.fertilization3 Priming.temperature...C.24	45.6926	3.47232	0.174231
Weeks.post.fertilization4 Priming.temperature...C.18 - Weeks.post.fertilization4 Priming.temperature...C.24	45.6926	0.825707	1
Weeks.post.fertilization4 Priming.temperature...C.18 - Weeks.post.fertilization5 Priming.temperature...C.24	46.2115	2.89888	0.487834
Weeks.post.fertilization4 Priming.temperature...C.18 - Weeks.post.fertilization6 Priming.temperature...C.24	86.3162	-4.93198	0.00137763
Weeks.post.fertilization4 Priming.temperature...C.18 - Weeks.post.fertilization1 Priming.temperature...C.30	45.6926	11.964	1.63314e-13
Weeks.post.fertilization4 Priming.temperature...C.18 - Weeks.post.fertilization2 Priming.temperature...C.30	45.6926	8.0388	1.0942e-07
Weeks.post.fertilization4 Priming.temperature...C.18 - Weeks.post.fertilization3 Priming.temperature...C.30	58.3198	2.88457	0.493909
Weeks.post.fertilization4 Priming.temperature...C.18 - Weeks.post.fertilization4 Priming.temperature...C.30	58.3198	-0.726125	1
Weeks.post.fertilization4 Priming.temperature...C.18 - Weeks.post.fertilization5 Priming.temperature...C.30	58.3188	-0.45932	1
Weeks.post.fertilization4 Priming.temperature...C.18 - Weeks.post.fertilization6 Priming.temperature...C.30	137.648	-4.84177	0.00125233
Weeks.post.fertilization4 Priming.temperature...C.18 - Weeks.post.fertilization1 Priming.temperature...C.35	45.6926	11.1906	4.41835e-12
Weeks.post.fertilization4 Priming.temperature...C.18 - Weeks.post.fertilization2 Priming.temperature...C.35	45.6926	5.92462	0.000136007
Weeks.post.fertilization4 Priming.temperature...C.18 - Weeks.post.fertilization3 Priming.temperature...C.35	45.6926	1.01614	1
Weeks.post.fertilization4 Priming.temperature...C.18 - Weeks.post.fertilization4 Priming.temperature...C.35	45.6926	0.00179753	1
Weeks.post.fertilization4 Priming.temperature...C.18 - Weeks.post.fertilization5 Priming.temperature...C.35	45.6926	-0.647226	1
Weeks.post.fertilization4 Priming.temperature...C.18 - Weeks.post.fertilization6 Priming.temperature...C.35	100.102	-4.4867	0.00626021
Weeks.post.fertilization4 Priming.temperature...C.18 - Weeks.post.fertilization1 Priming.temperature...C.39	45.6926	14.9876	0
Weeks.post.fertilization4 Priming.temperature...C.18 - Weeks.post.fertilization2 Priming.temperature...C.39	54.4676	8.34603	1.07056e-08
Weeks.post.fertilization4 Priming.temperature...C.18 - Weeks.post.fertilization3 Priming.temperature...C.39	54.4676	6.54034	8.64793e-06
Weeks.post.fertilization4 Priming.temperature...C.18 - Weeks.post.fertilization4 Priming.temperature...C.39	54.4676	8.12032	2.46664e-08
Weeks.post.fertilization4 Priming.temperature...C.18 - Weeks.post.fertilization5 Priming.temperature...C.39	54.4676	8.41952	8.163e-09
Weeks.post.fertilization4 Priming.temperature...C.18 - Weeks.post.fertilization6 Priming.temperature...C.39	133.588	6.37932	1.13759e-06
Weeks.post.fertilization5 Priming.temperature...C.18 - Weeks.post.fertilization6 Priming.temperature...C.18	1469.46	-2.08896	0.96297
Weeks.post.fertilization5 Priming.temperature...C.18 - Weeks.post.fertilization1 Priming.temperature...C.24	44.6455	10.2074	1.25118e-10
Weeks.post.fertilization5 Priming.temperature...C.18 - Weeks.post.fertilization2 Priming.temperature...C.24	44.6455	4.9532	0.00326433
Weeks.post.fertilization5 Priming.temperature...C.18 - Weeks.post.fertilization3 Priming.temperature...C.24	44.6455	2.14235	0.929567
Weeks.post.fertilization5 Priming.temperature...C.18 - Weeks.post.fertilization4 Priming.temperature...C.24	44.6455	-0.519949	1
Weeks.post.fertilization5 Priming.temperature...C.18 - Weeks.post.fertilization5 Priming.temperature...C.24	45.1588	1.56935	0.998545
Weeks.post.fertilization5 Priming.temperature...C.18 - Weeks.post.fertilization6 Priming.temperature...C.24	84.9282	-6.0943	1.25903e-05
Weeks.post.fertilization5 Priming.temperature...C.18 - Weeks.post.fertilization1 Priming.temperature...C.30	44.6455	10.6844	2.97001e-11
Weeks.post.fertilization5 Priming.temperature...C.18 - Weeks.post.fertilization2 Priming.temperature...C.30	44.6455	6.73588	9.84826e-06
Weeks.post.fertilization5 Priming.temperature...C.18 - Weeks.post.fertilization3 Priming.temperature...C.30	57.2222	1.67692	0.996711
Weeks.post.fertilization5 Priming.temperature...C.18 - Weeks.post.fertilization4 Priming.temperature...C.30	57.2222	-1.95129	0.97574
Weeks.post.fertilization5 Priming.temperature...C.18 - Weeks.post.fertilization5 Priming.temperature...C.30	57.2214	-1.68309	0.99653
Weeks.post.fertilization5 Priming.temperature...C.18 - Weeks.post.fertilization6 Priming.temperature...C.30	136.078	-5.82963	1.5827e-05
Weeks.post.fertilization5 Priming.temperature...C.18 - Weeks.post.fertilization1 Priming.temperature...C.35	44.6455	9.9064	3.16813e-10
Weeks.post.fertilization5 Priming.temperature...C.18 - Weeks.post.fertilization2 Priming.temperature...C.35	44.6455	4.60917	0.00920389
Weeks.post.fertilization5 Priming.temperature...C.18 - Weeks.post.fertilization3 Priming.temperature...C.35	44.6455	-0.328389	1
Weeks.post.fertilization5 Priming.temperature...C.18 - Weeks.post.fertilization4 Priming.temperature...C.35	44.6455	-1.34874	0.999882
Weeks.post.fertilization5 Priming.temperature...C.18 - Weeks.post.fertilization5 Priming.temperature...C.35	44.6455	-2.00161	0.964495
Weeks.post.fertilization5 Priming.temperature...C.18 - Weeks.post.fertilization6 Priming.temperature...C.35	98.6497	-5.59075	7.94653e-05
Weeks.post.fertilization5 Priming.temperature...C.18 - Weeks.post.fertilization1 Priming.temperature...C.39	44.6455	13.7259	4.98379e-13
Weeks.post.fertilization5 Priming.temperature...C.18 - Weeks.post.fertilization2 Priming.temperature...C.39	53.4509	7.17134	9.19574e-07
Weeks.post.fertilization5 Priming.temperature...C.18 - Weeks.post.fertilization3 Priming.temperature...C.39	53.4509	5.35699	0.000628252
Weeks.post.fertilization5 Priming.temperature...C.18 - Weeks.post.fertilization4 Priming.temperature...C.39	53.4509	6.94455	2.11676e-06
Weeks.post.fertilization5 Priming.temperature...C.18 - Weeks.post.fertilization5 Priming.temperature...C.39	53.4509	7.24518	7.00771e-07
Weeks.post.fertilization5 Priming.temperature...C.18 - Weeks.post.fertilization6 Priming.temperature...C.39	132.456	5.56127	5.73009e-05
Weeks.post.fertilization6 Priming.temperature...C.18 - Weeks.post.fertilization1 Priming.temperature...C.24	40.8209	12.1466	2.46414e-12
Weeks.post.fertilization6 Priming.temperature...C.18 - Weeks.post.fertilization2 Priming.temperature...C.24	40.8209	6.77677	1.28448e-05
Weeks.post.fertilization6 Priming.temperature...C.18 - Weeks.post.fertilization3 Priming.temperature...C.24	40.8209	3.90406	0.0674907
Weeks.post.fertilization6 Priming.temperature...C.18 - Weeks.post.fertilization4 Priming.temperature...C.24	40.8209	1.18318	0.999989
Weeks.post.fertilization6 Priming.temperature...C.18 - Weeks.post.fertilization5 Priming.temperature...C.24	41.3124	3.31303	0.246502
Weeks.post.fertilization6 Priming.temperature...C.18 - Weeks.post.fertilization6 Priming.temperature...C.24	79.7363	-4.74923	0.00295931
Weeks.post.fertilization6 Priming.temperature...C.18 - Weeks.post.fertilization1 Priming.temperature...C.30	40.8209	12.6341	1.26354e-12
Weeks.post.fertilization6 Priming.temperature...C.18 - Weeks.post.fertilization2 Priming.temperature...C.30	40.8209	8.59868	4.19365e-08
Weeks.post.fertilization6 Priming.temperature...C.18 - Weeks.post.fertilization3 Priming.temperature...C.30	53.1717	3.25162	0.265516
Weeks.post.fertilization6 Priming.temperature...C.18 - Weeks.post.fertilization4 Priming.temperature...C.30	53.1717	-0.441525	1
Weeks.post.fertilization6 Priming.temperature...C.18 - Weeks.post.fertilization5 Priming.temperature...C.30	53.1715	-0.168652	1
Weeks.post.fertilization6 Priming.temperature...C.18 - Weeks.post.fertilization6 Priming.temperature...C.30	130.084	-4.67298	0.0025745
Weeks.post.fertilization6 Priming.temperature...C.18 - Weeks.post.fertilization1 Priming.temperature...C.35	40.8209	11.839	4.53959e-12
Weeks.post.fertilization6 Priming.temperature...C.18 - Weeks.post.fertilization2 Priming.temperature...C.35	40.8209	6.42517	3.9324e-05
Weeks.post.fertilization6 Priming.temperature...C.18 - Weeks.post.fertilization3 Priming.temperature...C.35	40.8209	1.37896	0.999806
Weeks.post.fertilization6 Priming.temperature...C.18 - Weeks.post.fertilization4 Priming.temperature...C.35	40.8209	0.336151	1
Weeks.post.fertilization6 Priming.temperature...C.18 - Weeks.post.fertilization5 Priming.temperature...C.35	40.8209	-0.331085	1
Weeks.post.fertilization6 Priming.temperature...C.18 - Weeks.post.fertilization6 Priming.temperature...C.35	93.1842	-4.30043	0.0126054
Weeks.post.fertilization6 Priming.temperature...C.18 - Weeks.post.fertilization1 Priming.temperature...C.39	40.8209	15.7425	7.66609e-13
Weeks.post.fertilization6 Priming.temperature...C.18 - Weeks.post.fertilization2 Priming.temperature...C.39	49.7037	8.83381	3.83588e-09
Weeks.post.fertilization6 Priming.temperature...C.18 - Weeks.post.fertilization3 Priming.temperature...C.39	49.7037	6.98736	2.54227e-06
Weeks.post.fertilization6 Priming.temperature...C.18 - Weeks.post.fertilization4 Priming.temperature...C.39	49.7037	8.603	8.55325e-09
Weeks.post.fertilization6 Priming.temperature...C.18 - Weeks.post.fertilization5 Priming.temperature...C.39	49.7037	8.90895	2.95699e-09
Weeks.post.fertilization6 Priming.temperature...C.18 - Weeks.post.fertilization6 Priming.temperature...C.39	128.121	6.64935	3.26729e-07
Weeks.post.fertilization1 Priming.temperature...C.24 - Weeks.post.fertilization2 Priming.temperature...C.24	1466.4	-6.33648	1.34903e-07
Weeks.post.fertilization1 Priming.temperature...C.24 - Weeks.post.fertilization3 Priming.temperature...C.24	1466.4	-9.72631	0
Weeks.post.fertilization1 Priming.temperature...C.24 - Weeks.post.fertilization4 Priming.temperature...C.24	1466.4	-12.937	0
Weeks.post.fertilization1 Priming.temperature...C.24 - Weeks.post.fertilization5 Priming.temperature...C.24	1466.45	-10.3677	0
Weeks.post.fertilization1 Priming.temperature...C.24 - Weeks.post.fertilization6 Priming.temperature...C.24	1472.02	-16.7025	0
Weeks.post.fertilization1 Priming.temperature...C.24 - Weeks.post.fertilization1 Priming.temperature...C.30	44.6455	0.476946	1
Weeks.post.fertilization1 Priming.temperature...C.24 - Weeks.post.fertilization2 Priming.temperature...C.30	44.6455	-3.47154	0.175655
Weeks.post.fertilization1 Priming.temperature...C.24 - Weeks.post.fertilization3 Priming.temperature...C.30	57.2222	-7.55628	1.51454e-07
Weeks.post.fertilization1 Priming.temperature...C.24 - Weeks.post.fertilization4 Priming.temperature...C.30	57.2222	-11.1845	1.24389e-11
Weeks.post.fertilization1 Priming.temperature...C.24 - Weeks.post.fertilization5 Priming.temperature...C.30	57.2214	-10.9155	1.28195e-11
Weeks.post.fertilization1 Priming.temperature...C.24 - Weeks.post.fertilization6 Priming.temperature...C.30	136.078	-13.1831	0
Weeks.post.fertilization1 Priming.temperature...C.24 - Weeks.post.fertilization1 Priming.temperature...C.35	44.6455	-0.301023	1
Weeks.post.fertilization1 Priming.temperature...C.24 - Weeks.post.fertilization2 Priming.temperature...C.35	44.6455	-5.59825	0.000423409
Weeks.post.fertilization1 Priming.temperature...C.24 - Weeks.post.fertilization3 Priming.temperature...C.35	44.6455	-10.5358	4.62191e-11
Weeks.post.fertilization1 Priming.temperature...C.24 - Weeks.post.fertilization4 Priming.temperature...C.35	44.6455	-11.5562	2.77545e-12
Weeks.post.fertilization1 Priming.temperature...C.24 - Weeks.post.fertilization5 Priming.temperature...C.35	44.6455	-12.209	8.83627e-13
Weeks.post.fertilization1 Priming.temperature...C.24 - Weeks.post.fertilization6 Priming.temperature...C.35	98.6497	-13.805	2.55028e-10
Weeks.post.fertilization1 Priming.temperature...C.24 - Weeks.post.fertilization1 Priming.temperature...C.39	44.6455	3.51845	0.158793
Weeks.post.fertilization1 Priming.temperature...C.24 - Weeks.post.fertilization2 Priming.temperature...C.39	53.4509	-2.00941	0.965322
Weeks.post.fertilization1 Priming.temperature...C.24 - Weeks.post.fertilization3 Priming.temperature...C.39	53.4509	-3.82376	0.0715283
Weeks.post.fertilization1 Priming.temperature...C.24 - Weeks.post.fertilization4 Priming.temperature...C.39	53.4509	-2.2362	0.900007
Weeks.post.fertilization1 Priming.temperature...C.24 - Weeks.post.fertilization5 Priming.temperature...C.39	53.4509	-1.93557	0.977334
Weeks.post.fertilization1 Priming.temperature...C.24 - Weeks.post.fertilization6 Priming.temperature...C.39	132.456	-0.730236	1
Weeks.post.fertilization2 Priming.temperature...C.24 - Weeks.post.fertilization3 Priming.temperature...C.24	1466.4	-3.38983	0.153764
Weeks.post.fertilization2 Priming.temperature...C.24 - Weeks.post.fertilization4 Priming.temperature...C.24	1466.4	-6.6005	2.47483e-08
Weeks.post.fertilization2 Priming.temperature...C.24 - Weeks.post.fertilization5 Priming.temperature...C.24	1466.45	-4.05807	0.0168469
Weeks.post.fertilization2 Priming.temperature...C.24 - Weeks.post.fertilization6 Priming.temperature...C.24	1472.02	-11.6641	0
Weeks.post.fertilization2 Priming.temperature...C.24 - Weeks.post.fertilization1 Priming.temperature...C.30	44.6455	5.73117	0.000274856
Weeks.post.fertilization2 Priming.temperature...C.24 - Weeks.post.fertilization2 Priming.temperature...C.30	44.6455	1.78268	0.99103
Weeks.post.fertilization2 Priming.temperature...C.24 - Weeks.post.fertilization3 Priming.temperature...C.30	57.2222	-2.80354	0.552718
Weeks.post.fertilization2 Priming.temperature...C.24 - Weeks.post.fertilization4 Priming.temperature...C.30	57.2222	-6.43175	1.07831e-05
Weeks.post.fertilization2 Priming.temperature...C.24 - Weeks.post.fertilization5 Priming.temperature...C.30	57.2214	-6.16317	2.93791e-05
Weeks.post.fertilization2 Priming.temperature...C.24 - Weeks.post.fertilization6 Priming.temperature...C.30	136.078	-9.39794	3.41061e-13
Weeks.post.fertilization2 Priming.temperature...C.24 - Weeks.post.fertilization1 Priming.temperature...C.35	44.6455	4.9532	0.00326433
Weeks.post.fertilization2 Priming.temperature...C.24 - Weeks.post.fertilization2 Priming.temperature...C.35	44.6455	-0.344026	1
Weeks.post.fertilization2 Priming.temperature...C.24 - Weeks.post.fertilization3 Priming.temperature...C.35	44.6455	-5.28159	0.00116914
Weeks.post.fertilization2 Priming.temperature...C.24 - Weeks.post.fertilization4 Priming.temperature...C.35	44.6455	-6.30194	4.1866e-05
Weeks.post.fertilization2 Priming.temperature...C.24 - Weeks.post.fertilization5 Priming.temperature...C.35	44.6455	-6.95481	4.73626e-06
Weeks.post.fertilization2 Priming.temperature...C.24 - Weeks.post.fertilization6 Priming.temperature...C.35	98.6497	-9.57673	2.55713e-10
Weeks.post.fertilization2 Priming.temperature...C.24 - Weeks.post.fertilization1 Priming.temperature...C.39	44.6455	8.77267	1.16201e-08
Weeks.post.fertilization2 Priming.temperature...C.24 - Weeks.post.fertilization2 Priming.temperature...C.39	53.4509	2.71634	0.616183
Weeks.post.fertilization2 Priming.temperature...C.24 - Weeks.post.fertilization3 Priming.temperature...C.39	53.4509	0.90199	1
Weeks.post.fertilization2 Priming.temperature...C.24 - Weeks.post.fertilization4 Priming.temperature...C.39	53.4509	2.48955	0.770146
Weeks.post.fertilization2 Priming.temperature...C.24 - Weeks.post.fertilization5 Priming.temperature...C.39	53.4509	2.79018	0.562944
Weeks.post.fertilization2 Priming.temperature...C.24 - Weeks.post.fertilization6 Priming.temperature...C.39	132.456	2.50829	0.767712
Weeks.post.fertilization3 Priming.temperature...C.24 - Weeks.post.fertilization4 Priming.temperature...C.24	1466.4	-3.21067	0.243714
Weeks.post.fertilization3 Priming.temperature...C.24 - Weeks.post.fertilization5 Priming.temperature...C.24	1466.45	-0.682586	1
Weeks.post.fertilization3 Priming.temperature...C.24 - Weeks.post.fertilization6 Priming.temperature...C.24	1472.02	-8.9688	0
Weeks.post.fertilization3 Priming.temperature...C.24 - Weeks.post.fertilization1 Priming.temperature...C.30	44.6455	8.54202	2.45918e-08
Weeks.post.fertilization3 Priming.temperature...C.24 - Weeks.post.fertilization2 Priming.temperature...C.30	44.6455	4.59353	0.00963681
Weeks.post.fertilization3 Priming.temperature...C.24 - Weeks.post.fertilization3 Priming.temperature...C.30	57.2222	-0.260959	1
Weeks.post.fertilization3 Priming.temperature...C.24 - Weeks.post.fertilization4 Priming.temperature...C.30	57.2222	-3.88917	0.0582161
Weeks.post.fertilization3 Priming.temperature...C.24 - Weeks.post.fertilization5 Priming.temperature...C.30	57.2214	-3.62081	0.11591
Weeks.post.fertilization3 Priming.temperature...C.24 - Weeks.post.fertilization6 Priming.temperature...C.30	136.078	-7.37299	6.34013e-09
Weeks.post.fertilization3 Priming.temperature...C.24 - Weeks.post.fertilization1 Priming.temperature...C.35	44.6455	7.76405	3.18525e-07
Weeks.post.fertilization3 Priming.temperature...C.24 - Weeks.post.fertilization2 Priming.temperature...C.35	44.6455	2.46683	0.781016
Weeks.post.fertilization3 Priming.temperature...C.24 - Weeks.post.fertilization3 Priming.temperature...C.35	44.6455	-2.47074	0.778687
Weeks.post.fertilization3 Priming.temperature...C.24 - Weeks.post.fertilization4 Priming.temperature...C.35	44.6455	-3.49109	0.168469
Weeks.post.fertilization3 Priming.temperature...C.24 - Weeks.post.fertilization5 Priming.temperature...C.35	44.6455	-4.14395	0.034247
Weeks.post.fertilization3 Priming.temperature...C.24 - Weeks.post.fertilization6 Priming.temperature...C.35	98.6497	-7.31476	2.98374e-08
Weeks.post.fertilization3 Priming.temperature...C.24 - Weeks.post.fertilization1 Priming.temperature...C.39	44.6455	11.5835	2.60891e-12
Weeks.post.fertilization3 Priming.temperature...C.24 - Weeks.post.fertilization2 Priming.temperature...C.39	53.4509	5.24448	0.000922827
Weeks.post.fertilization3 Priming.temperature...C.24 - Weeks.post.fertilization3 Priming.temperature...C.39	53.4509	3.43013	0.183369
Weeks.post.fertilization3 Priming.temperature...C.24 - Weeks.post.fertilization4 Priming.temperature...C.39	53.4509	5.01768	0.00197769
Weeks.post.fertilization3 Priming.temperature...C.24 - Weeks.post.fertilization5 Priming.temperature...C.39	53.4509	5.31832	0.00071734
Weeks.post.fertilization3 Priming.temperature...C.24 - Weeks.post.fertilization6 Priming.temperature...C.39	132.456	4.2408	0.0128775
Weeks.post.fertilization4 Priming.temperature...C.24 - Weeks.post.fertilization5 Priming.temperature...C.24	1466.45	2.5145	0.770361
Weeks.post.fertilization4 Priming.temperature...C.24 - Weeks.post.fertilization6 Priming.temperature...C.24	1472.02	-6.4159	8.1456e-08
Weeks.post.fertilization4 Priming.temperature...C.24 - Weeks.post.fertilization1 Priming.temperature...C.30	44.6455	11.2043	6.75404e-12
Weeks.post.fertilization4 Priming.temperature...C.24 - Weeks.post.fertilization2 Priming.temperature...C.30	44.6455	7.25583	1.73138e-06
Weeks.post.fertilization4 Priming.temperature...C.24 - Weeks.post.fertilization3 Priming.temperature...C.30	57.2222	2.14724	0.932367
Weeks.post.fertilization4 Priming.temperature...C.24 - Weeks.post.fertilization4 Priming.temperature...C.30	57.2222	-1.48097	0.999538
Weeks.post.fertilization4 Priming.temperature...C.24 - Weeks.post.fertilization5 Priming.temperature...C.30	57.2214	-1.21281	0.999989
Weeks.post.fertilization4 Priming.temperature...C.24 - Weeks.post.fertilization6 Priming.temperature...C.30	136.078	-5.45505	8.95262e-05
Weeks.post.fertilization4 Priming.temperature...C.24 - Weeks.post.fertilization1 Priming.temperature...C.35	44.6455	10.4263	6.42751e-11
Weeks.post.fertilization4 Priming.temperature...C.24 - Weeks.post.fertilization2 Priming.temperature...C.35	44.6455	5.12912	0.00189054
Weeks.post.fertilization4 Priming.temperature...C.24 - Weeks.post.fertilization3 Priming.temperature...C.35	44.6455	0.19156	1
Weeks.post.fertilization4 Priming.temperature...C.24 - Weeks.post.fertilization4 Priming.temperature...C.35	44.6455	-0.828791	1
Weeks.post.fertilization4 Priming.temperature...C.24 - Weeks.post.fertilization5 Priming.temperature...C.35	44.6455	-1.48166	0.99941
Weeks.post.fertilization4 Priming.temperature...C.24 - Weeks.post.fertilization6 Priming.temperature...C.35	98.6497	-5.17234	0.000454833
Weeks.post.fertilization4 Priming.temperature...C.24 - Weeks.post.fertilization1 Priming.temperature...C.39	44.6455	14.2458	4.84612e-13
Weeks.post.fertilization4 Priming.temperature...C.24 - Weeks.post.fertilization2 Priming.temperature...C.39	53.4509	7.639	1.64424e-07
Weeks.post.fertilization4 Priming.temperature...C.24 - Weeks.post.fertilization3 Priming.temperature...C.39	53.4509	5.82465	0.00012256
Weeks.post.fertilization4 Priming.temperature...C.24 - Weeks.post.fertilization4 Priming.temperature...C.39	53.4509	7.4122	3.78919e-07
Weeks.post.fertilization4 Priming.temperature...C.24 - Weeks.post.fertilization5 Priming.temperature...C.39	53.4509	7.71284	1.25307e-07
Weeks.post.fertilization4 Priming.temperature...C.24 - Weeks.post.fertilization6 Priming.temperature...C.39	132.456	5.88175	1.29347e-05
Weeks.post.fertilization5 Priming.temperature...C.24 - Weeks.post.fertilization6 Priming.temperature...C.24	1472.56	-8.3977	0
Weeks.post.fertilization5 Priming.temperature...C.24 - Weeks.post.fertilization1 Priming.temperature...C.30	45.1588	9.08386	3.84351e-09
Weeks.post.fertilization5 Priming.temperature...C.24 - Weeks.post.fertilization2 Priming.temperature...C.30	45.1588	5.14689	0.00174974
Weeks.post.fertilization5 Priming.temperature...C.24 - Weeks.post.fertilization3 Priming.temperature...C.30	57.7604	0.252594	1
Weeks.post.fertilization5 Priming.temperature...C.24 - Weeks.post.fertilization4 Priming.temperature...C.30	57.7604	-3.36695	0.206715
Weeks.post.fertilization5 Priming.temperature...C.24 - Weeks.post.fertilization5 Priming.temperature...C.30	57.7595	-3.09928	0.349417
Weeks.post.fertilization5 Priming.temperature...C.24 - Weeks.post.fertilization6 Priming.temperature...C.30	136.847	-6.95294	5.73857e-08
Weeks.post.fertilization5 Priming.temperature...C.24 - Weeks.post.fertilization1 Priming.temperature...C.35	45.1588	8.30816	4.85585e-08
Weeks.post.fertilization5 Priming.temperature...C.24 - Weeks.post.fertilization2 Priming.temperature...C.35	45.1588	3.02638	0.4032
Weeks.post.fertilization5 Priming.temperature...C.24 - Weeks.post.fertilization3 Priming.temperature...C.35	45.1588	-1.89678	0.980748
Weeks.post.fertilization5 Priming.temperature...C.24 - Weeks.post.fertilization4 Priming.temperature...C.35	45.1588	-2.91416	0.47779
Weeks.post.fertilization5 Priming.temperature...C.24 - Weeks.post.fertilization5 Priming.temperature...C.35	45.1588	-3.56512	0.142758
Weeks.post.fertilization5 Priming.temperature...C.24 - Weeks.post.fertilization6 Priming.temperature...C.35	99.3615	-6.84438	2.71154e-07
Weeks.post.fertilization5 Priming.temperature...C.24 - Weeks.post.fertilization1 Priming.temperature...C.39	45.1588	12.1165	5.47229e-13
Weeks.post.fertilization5 Priming.temperature...C.24 - Weeks.post.fertilization2 Priming.temperature...C.39	53.9495	5.74212	0.00016025
Weeks.post.fertilization5 Priming.temperature...C.24 - Weeks.post.fertilization3 Priming.temperature...C.39	53.9495	3.93206	0.0534951
Weeks.post.fertilization5 Priming.temperature...C.24 - Weeks.post.fertilization4 Priming.temperature...C.39	53.9495	5.51587	0.000355252
Weeks.post.fertilization5 Priming.temperature...C.24 - Weeks.post.fertilization5 Priming.temperature...C.39	53.9495	5.81579	0.000123355
Weeks.post.fertilization5 Priming.temperature...C.24 - Weeks.post.fertilization6 Priming.temperature...C.39	133.011	4.58605	0.00356125
Weeks.post.fertilization6 Priming.temperature...C.24 - Weeks.post.fertilization1 Priming.temperature...C.30	84.9282	15.1243	2.04694e-10
Weeks.post.fertilization6 Priming.temperature...C.24 - Weeks.post.fertilization2 Priming.temperature...C.30	84.9282	11.7872	2.04762e-10
Weeks.post.fertilization6 Priming.temperature...C.24 - Weeks.post.fertilization3 Priming.temperature...C.30	98.1594	7.11719	7.7977e-08
Weeks.post.fertilization6 Priming.temperature...C.24 - Weeks.post.fertilization4 Priming.temperature...C.30	98.1594	3.96789	0.0363031
Weeks.post.fertilization6 Priming.temperature...C.24 - Weeks.post.fertilization5 Priming.temperature...C.30	98.1516	4.2003	0.0171465
Weeks.post.fertilization6 Priming.temperature...C.24 - Weeks.post.fertilization6 Priming.temperature...C.30	190.589	-0.577781	1
Weeks.post.fertilization6 Priming.temperature...C.24 - Weeks.post.fertilization1 Priming.temperature...C.35	84.9282	14.4668	2.04694e-10
Weeks.post.fertilization6 Priming.temperature...C.24 - Weeks.post.fertilization2 Priming.temperature...C.35	84.9282	9.98981	2.05179e-10
Weeks.post.fertilization6 Priming.temperature...C.24 - Weeks.post.fertilization3 Priming.temperature...C.35	84.9282	5.81676	4.07942e-05
Weeks.post.fertilization6 Priming.temperature...C.24 - Weeks.post.fertilization4 Priming.temperature...C.35	84.9282	4.9544	0.00128995
Weeks.post.fertilization6 Priming.temperature...C.24 - Weeks.post.fertilization5 Priming.temperature...C.35	84.9282	4.40262	0.00947169
Weeks.post.fertilization6 Priming.temperature...C.24 - Weeks.post.fertilization6 Priming.temperature...C.35	150.538	0.188918	1
Weeks.post.fertilization6 Priming.temperature...C.24 - Weeks.post.fertilization1 Priming.temperature...C.39	84.9282	17.6949	2.04694e-10
Weeks.post.fertilization6 Priming.temperature...C.24 - Weeks.post.fertilization2 Priming.temperature...C.39	91.4193	11.8708	4.72874e-10
Weeks.post.fertilization6 Priming.temperature...C.24 - Weeks.post.fertilization3 Priming.temperature...C.39	91.4193	10.2937	4.73084e-10
Weeks.post.fertilization6 Priming.temperature...C.24 - Weeks.post.fertilization4 Priming.temperature...C.39	91.4193	11.6737	4.72897e-10
Weeks.post.fertilization6 Priming.temperature...C.24 - Weeks.post.fertilization5 Priming.temperature...C.39	91.4193	11.935	4.72867e-10
Weeks.post.fertilization6 Priming.temperature...C.24 - Weeks.post.fertilization6 Priming.temperature...C.39	171.325	9.32252	3.32401e-13
Weeks.post.fertilization1 Priming.temperature...C.30 - Weeks.post.fertilization2 Priming.temperature...C.30	1466.4	-4.76179	0.000825165
Weeks.post.fertilization1 Priming.temperature...C.30 - Weeks.post.fertilization3 Priming.temperature...C.30	1309.33	-9.25824	0
Weeks.post.fertilization1 Priming.temperature...C.30 - Weeks.post.fertilization4 Priming.temperature...C.30	1309.33	-13.4636	0
Weeks.post.fertilization1 Priming.temperature...C.30 - Weeks.post.fertilization5 Priming.temperature...C.30	1308.57	-13.1514	0
Weeks.post.fertilization1 Priming.temperature...C.30 - Weeks.post.fertilization6 Priming.temperature...C.30	1427.49	-14.7777	0
Weeks.post.fertilization1 Priming.temperature...C.30 - Weeks.post.fertilization1 Priming.temperature...C.35	44.6455	-0.777969	1
Weeks.post.fertilization1 Priming.temperature...C.30 - Weeks.post.fertilization2 Priming.temperature...C.35	44.6455	-6.07519	8.87785e-05
Weeks.post.fertilization1 Priming.temperature...C.30 - Weeks.post.fertilization3 Priming.temperature...C.35	44.6455	-11.0128	1.14765e-11
Weeks.post.fertilization1 Priming.temperature...C.30 - Weeks.post.fertilization4 Priming.temperature...C.35	44.6455	-12.0331	1.11011e-12
Weeks.post.fertilization1 Priming.temperature...C.30 - Weeks.post.fertilization5 Priming.temperature...C.35	44.6455	-12.686	6.06515e-13
Weeks.post.fertilization1 Priming.temperature...C.30 - Weeks.post.fertilization6 Priming.temperature...C.35	98.6497	-14.1888	2.55027e-10
Weeks.post.fertilization1 Priming.temperature...C.30 - Weeks.post.fertilization1 Priming.temperature...C.39	44.6455	3.04151	0.393925
Weeks.post.fertilization1 Priming.temperature...C.30 - Weeks.post.fertilization2 Priming.temperature...C.39	53.4509	-2.43838	0.800843
Weeks.post.fertilization1 Priming.temperature...C.30 - Weeks.post.fertilization3 Priming.temperature...C.39	53.4509	-4.25273	0.0218517
Weeks.post.fertilization1 Priming.temperature...C.30 - Weeks.post.fertilization4 Priming.temperature...C.39	53.4509	-2.66518	0.652653
Weeks.post.fertilization1 Priming.temperature...C.30 - Weeks.post.fertilization5 Priming.temperature...C.39	53.4509	-2.36454	0.841407
Weeks.post.fertilization1 Priming.temperature...C.30 - Weeks.post.fertilization6 Priming.temperature...C.39	132.456	-1.02421	1
Weeks.post.fertilization2 Priming.temperature...C.30 - Weeks.post.fertilization3 Priming.temperature...C.30	1309.33	-5.1185	0.000144973
Weeks.post.fertilization2 Priming.temperature...C.30 - Weeks.post.fertilization4 Priming.temperature...C.30	1309.33	-9.32382	0
Weeks.post.fertilization2 Priming.temperature...C.30 - Weeks.post.fertilization5 Priming.temperature...C.30	1308.57	-9.01212	0
Weeks.post.fertilization2 Priming.temperature...C.30 - Weeks.post.fertilization6 Priming.temperature...C.30	1427.49	-11.6701	0
Weeks.post.fertilization2 Priming.temperature...C.30 - Weeks.post.fertilization1 Priming.temperature...C.35	44.6455	3.17052	0.316621
Weeks.post.fertilization2 Priming.temperature...C.30 - Weeks.post.fertilization2 Priming.temperature...C.35	44.6455	-2.12671	0.934295
Weeks.post.fertilization2 Priming.temperature...C.30 - Weeks.post.fertilization3 Priming.temperature...C.35	44.6455	-7.06427	3.28439e-06
Weeks.post.fertilization2 Priming.temperature...C.30 - Weeks.post.fertilization4 Priming.temperature...C.35	44.6455	-8.08462	1.10261e-07
Weeks.post.fertilization2 Priming.temperature...C.30 - Weeks.post.fertilization5 Priming.temperature...C.35	44.6455	-8.73749	1.30237e-08
Weeks.post.fertilization2 Priming.temperature...C.30 - Weeks.post.fertilization6 Priming.temperature...C.35	98.6497	-11.0113	2.55191e-10
Weeks.post.fertilization2 Priming.temperature...C.30 - Weeks.post.fertilization1 Priming.temperature...C.39	44.6455	6.98999	4.21048e-06
Weeks.post.fertilization2 Priming.temperature...C.30 - Weeks.post.fertilization2 Priming.temperature...C.39	53.4509	1.11296	0.999998
Weeks.post.fertilization2 Priming.temperature...C.30 - Weeks.post.fertilization3 Priming.temperature...C.39	53.4509	-0.701389	1
Weeks.post.fertilization2 Priming.temperature...C.30 - Weeks.post.fertilization4 Priming.temperature...C.39	53.4509	0.886167	1
Weeks.post.fertilization2 Priming.temperature...C.30 - Weeks.post.fertilization5 Priming.temperature...C.39	53.4509	1.1868	0.999992
Weeks.post.fertilization2 Priming.temperature...C.30 - Weeks.post.fertilization6 Priming.temperature...C.39	132.456	1.4095	0.999895
Weeks.post.fertilization3 Priming.temperature...C.30 - Weeks.post.fertilization4 Priming.temperature...C.30	1466.4	-3.94958	0.0252996
Weeks.post.fertilization3 Priming.temperature...C.30 - Weeks.post.fertilization5 Priming.temperature...C.30	1466.61	-3.65742	0.069232
Weeks.post.fertilization3 Priming.temperature...C.30 - Weeks.post.fertilization6 Priming.temperature...C.30	1470.2	-7.54863	3.24935e-11
Weeks.post.fertilization3 Priming.temperature...C.30 - Weeks.post.fertilization1 Priming.temperature...C.35	57.2222	7.28399	4.27739e-07
Weeks.post.fertilization3 Priming.temperature...C.30 - Weeks.post.fertilization2 Priming.temperature...C.35	57.2222	2.49234	0.769389
Weeks.post.fertilization3 Priming.temperature...C.30 - Weeks.post.fertilization3 Priming.temperature...C.35	57.2222	-1.97396	0.972272
Weeks.post.fertilization3 Priming.temperature...C.30 - Weeks.post.fertilization4 Priming.temperature...C.35	57.2222	-2.89693	0.485396
Weeks.post.fertilization3 Priming.temperature...C.30 - Weeks.post.fertilization5 Priming.temperature...C.35	57.2222	-3.48748	0.158694
Weeks.post.fertilization3 Priming.temperature...C.30 - Weeks.post.fertilization6 Priming.temperature...C.35	111.523	-6.62224	5.46608e-07
Weeks.post.fertilization3 Priming.temperature...C.30 - Weeks.post.fertilization1 Priming.temperature...C.39	57.2222	10.7389	1.33278e-11
Weeks.post.fertilization3 Priming.temperature...C.30 - Weeks.post.fertilization2 Priming.temperature...C.39	65.0408	5.06741	0.00122353
Weeks.post.fertilization3 Priming.temperature...C.30 - Weeks.post.fertilization3 Priming.temperature...C.39	65.0408	3.39696	0.189189
Weeks.post.fertilization3 Priming.temperature...C.30 - Weeks.post.fertilization4 Priming.temperature...C.39	65.0408	4.8586	0.00255218
Weeks.post.fertilization3 Priming.temperature...C.30 - Weeks.post.fertilization5 Priming.temperature...C.39	65.0408	5.13539	0.000958921
Weeks.post.fertilization3 Priming.temperature...C.30 - Weeks.post.fertilization6 Priming.temperature...C.39	140.961	4.24318	0.0124259
Weeks.post.fertilization4 Priming.temperature...C.30 - Weeks.post.fertilization5 Priming.temperature...C.30	1466.61	0.291776	1
Weeks.post.fertilization4 Priming.temperature...C.30 - Weeks.post.fertilization6 Priming.temperature...C.30	1470.2	-4.50441	0.00267156
Weeks.post.fertilization4 Priming.temperature...C.30 - Weeks.post.fertilization1 Priming.temperature...C.35	57.2222	10.9122	1.28223e-11
Weeks.post.fertilization4 Priming.temperature...C.30 - Weeks.post.fertilization2 Priming.temperature...C.35	57.2222	6.12055	3.44085e-05
Weeks.post.fertilization4 Priming.temperature...C.30 - Weeks.post.fertilization3 Priming.temperature...C.35	57.2222	1.65425	0.997311
Weeks.post.fertilization4 Priming.temperature...C.30 - Weeks.post.fertilization4 Priming.temperature...C.35	57.2222	0.731282	1
Weeks.post.fertilization4 Priming.temperature...C.30 - Weeks.post.fertilization5 Priming.temperature...C.35	57.2222	0.140726	1
Weeks.post.fertilization4 Priming.temperature...C.30 - Weeks.post.fertilization6 Priming.temperature...C.35	111.523	-3.60425	0.101436
Weeks.post.fertilization4 Priming.temperature...C.30 - Weeks.post.fertilization1 Priming.temperature...C.39	57.2222	14.3671	1.20872e-11
Weeks.post.fertilization4 Priming.temperature...C.30 - Weeks.post.fertilization2 Priming.temperature...C.39	65.0408	8.38887	2.51696e-09
Weeks.post.fertilization4 Priming.temperature...C.30 - Weeks.post.fertilization3 Priming.temperature...C.39	65.0408	6.71843	2.20056e-06
Weeks.post.fertilization4 Priming.temperature...C.30 - Weeks.post.fertilization4 Priming.temperature...C.39	65.0408	8.18007	5.88802e-09
Weeks.post.fertilization4 Priming.temperature...C.30 - Weeks.post.fertilization5 Priming.temperature...C.39	65.0408	8.45685	1.90904e-09
Weeks.post.fertilization4 Priming.temperature...C.30 - Weeks.post.fertilization6 Priming.temperature...C.39	140.961	6.61729	3.01465e-07
Weeks.post.fertilization5 Priming.temperature...C.30 - Weeks.post.fertilization6 Priming.temperature...C.30	1469.12	-4.73229	0.000947736
Weeks.post.fertilization5 Priming.temperature...C.30 - Weeks.post.fertilization1 Priming.temperature...C.35	57.2214	10.6433	1.3779e-11
Weeks.post.fertilization5 Priming.temperature...C.30 - Weeks.post.fertilization2 Priming.temperature...C.35	57.2214	5.85201	9.2459e-05
Weeks.post.fertilization5 Priming.temperature...C.30 - Weeks.post.fertilization3 Priming.temperature...C.35	57.2214	1.38607	0.999855
Weeks.post.fertilization5 Priming.temperature...C.30 - Weeks.post.fertilization4 Priming.temperature...C.35	57.2214	0.463183	1
Weeks.post.fertilization5 Priming.temperature...C.30 - Weeks.post.fertilization5 Priming.temperature...C.35	57.2214	-0.127325	1
Weeks.post.fertilization5 Priming.temperature...C.30 - Weeks.post.fertilization6 Priming.temperature...C.35	111.513	-3.82701	0.053484
Weeks.post.fertilization5 Priming.temperature...C.30 - Weeks.post.fertilization1 Priming.temperature...C.39	57.2214	14.0979	1.20934e-11
Weeks.post.fertilization5 Priming.temperature...C.30 - Weeks.post.fertilization2 Priming.temperature...C.39	65.0389	8.14291	6.85123e-09
Weeks.post.fertilization5 Priming.temperature...C.30 - Weeks.post.fertilization3 Priming.temperature...C.39	65.0389	6.47258	5.86059e-06
Weeks.post.fertilization5 Priming.temperature...C.30 - Weeks.post.fertilization4 Priming.temperature...C.39	65.0389	7.93412	1.60362e-08
Weeks.post.fertilization5 Priming.temperature...C.30 - Weeks.post.fertilization5 Priming.temperature...C.39	65.0389	8.21089	5.19454e-09
Weeks.post.fertilization5 Priming.temperature...C.30 - Weeks.post.fertilization6 Priming.temperature...C.39	140.95	6.44166	7.38055e-07
Weeks.post.fertilization6 Priming.temperature...C.30 - Weeks.post.fertilization1 Priming.temperature...C.35	136.078	12.9663	0
Weeks.post.fertilization6 Priming.temperature...C.30 - Weeks.post.fertilization2 Priming.temperature...C.35	136.078	9.1501	5.79981e-13
Weeks.post.fertilization6 Priming.temperature...C.30 - Weeks.post.fertilization3 Priming.temperature...C.35	136.078	5.59305	4.77216e-05
Weeks.post.fertilization6 Priming.temperature...C.30 - Weeks.post.fertilization4 Priming.temperature...C.35	136.078	4.85799	0.00118236
Weeks.post.fertilization6 Priming.temperature...C.30 - Weeks.post.fertilization5 Priming.temperature...C.35	136.078	4.38765	0.0074594
Weeks.post.fertilization6 Priming.temperature...C.30 - Weeks.post.fertilization6 Priming.temperature...C.35	205.651	0.728238	1
Weeks.post.fertilization6 Priming.temperature...C.30 - Weeks.post.fertilization1 Priming.temperature...C.39	136.078	15.7178	0
Weeks.post.fertilization6 Priming.temperature...C.30 - Weeks.post.fertilization2 Priming.temperature...C.39	137.836	10.9236	1.51101e-13
Weeks.post.fertilization6 Priming.temperature...C.30 - Weeks.post.fertilization3 Priming.temperature...C.39	137.836	9.55196	2.9432e-13
Weeks.post.fertilization6 Priming.temperature...C.30 - Weeks.post.fertilization4 Priming.temperature...C.39	137.836	10.7521	1.84075e-13
Weeks.post.fertilization6 Priming.temperature...C.30 - Weeks.post.fertilization5 Priming.temperature...C.39	137.836	10.9794	1.45661e-13
Weeks.post.fertilization6 Priming.temperature...C.30 - Weeks.post.fertilization6 Priming.temperature...C.39	210.386	9.07203	3.47944e-13
Weeks.post.fertilization1 Priming.temperature...C.35 - Weeks.post.fertilization2 Priming.temperature...C.35	1466.4	-6.38834	9.71741e-08
Weeks.post.fertilization1 Priming.temperature...C.35 - Weeks.post.fertilization3 Priming.temperature...C.35	1466.4	-12.3429	0
Weeks.post.fertilization1 Priming.temperature...C.35 - Weeks.post.fertilization4 Priming.temperature...C.35	1466.4	-13.5735	0
Weeks.post.fertilization1 Priming.temperature...C.35 - Weeks.post.fertilization5 Priming.temperature...C.35	1466.4	-14.3608	0
Weeks.post.fertilization1 Priming.temperature...C.35 - Weeks.post.fertilization6 Priming.temperature...C.35	1474.81	-15.1856	0
Weeks.post.fertilization1 Priming.temperature...C.35 - Weeks.post.fertilization1 Priming.temperature...C.39	44.6455	3.81948	0.0790102
Weeks.post.fertilization1 Priming.temperature...C.35 - Weeks.post.fertilization2 Priming.temperature...C.39	53.4509	-1.73866	0.994255
Weeks.post.fertilization1 Priming.temperature...C.35 - Weeks.post.fertilization3 Priming.temperature...C.39	53.4509	-3.55301	0.139095
Weeks.post.fertilization1 Priming.temperature...C.35 - Weeks.post.fertilization4 Priming.temperature...C.39	53.4509	-1.96546	0.972933
Weeks.post.fertilization1 Priming.temperature...C.35 - Weeks.post.fertilization5 Priming.temperature...C.39	53.4509	-1.66482	0.996904
Weeks.post.fertilization1 Priming.temperature...C.35 - Weeks.post.fertilization6 Priming.temperature...C.39	132.456	-0.544695	1
Weeks.post.fertilization2 Priming.temperature...C.35 - Weeks.post.fertilization3 Priming.temperature...C.35	1466.4	-5.9546	1.39845e-06
Weeks.post.fertilization2 Priming.temperature...C.35 - Weeks.post.fertilization4 Priming.temperature...C.35	1466.4	-7.18512	4.61e-10
Weeks.post.fertilization2 Priming.temperature...C.35 - Weeks.post.fertilization5 Priming.temperature...C.35	1466.4	-7.97247	0
Weeks.post.fertilization2 Priming.temperature...C.35 - Weeks.post.fertilization6 Priming.temperature...C.35	1474.81	-10.4127	0
Weeks.post.fertilization2 Priming.temperature...C.35 - Weeks.post.fertilization1 Priming.temperature...C.39	44.6455	9.1167	3.83581e-09
Weeks.post.fertilization2 Priming.temperature...C.35 - Weeks.post.fertilization2 Priming.temperature...C.39	53.4509	3.02576	0.398631
Weeks.post.fertilization2 Priming.temperature...C.35 - Weeks.post.fertilization3 Priming.temperature...C.39	53.4509	1.21141	0.999988
Weeks.post.fertilization2 Priming.temperature...C.35 - Weeks.post.fertilization4 Priming.temperature...C.39	53.4509	2.79897	0.5566
Weeks.post.fertilization2 Priming.temperature...C.35 - Weeks.post.fertilization5 Priming.temperature...C.39	53.4509	3.0996	0.351697
Weeks.post.fertilization2 Priming.temperature...C.35 - Weeks.post.fertilization6 Priming.temperature...C.39	132.456	2.72033	0.612487
Weeks.post.fertilization3 Priming.temperature...C.35 - Weeks.post.fertilization4 Priming.temperature...C.35	1466.4	-1.23052	0.999996
Weeks.post.fertilization3 Priming.temperature...C.35 - Weeks.post.fertilization5 Priming.temperature...C.35	1466.4	-2.01787	0.975958
Weeks.post.fertilization3 Priming.temperature...C.35 - Weeks.post.fertilization6 Priming.temperature...C.35	1474.81	-5.96386	1.32184e-06
Weeks.post.fertilization3 Priming.temperature...C.35 - Weeks.post.fertilization1 Priming.temperature...C.39	44.6455	14.0543	4.87277e-13
Weeks.post.fertilization3 Priming.temperature...C.35 - Weeks.post.fertilization2 Priming.temperature...C.39	53.4509	7.4667	3.10028e-07
Weeks.post.fertilization3 Priming.temperature...C.35 - Weeks.post.fertilization3 Priming.temperature...C.39	53.4509	5.65235	0.000225151
Weeks.post.fertilization3 Priming.temperature...C.35 - Weeks.post.fertilization4 Priming.temperature...C.39	53.4509	7.23991	7.14508e-07
Weeks.post.fertilization3 Priming.temperature...C.35 - Weeks.post.fertilization5 Priming.temperature...C.39	53.4509	7.54054	2.36233e-07
Weeks.post.fertilization3 Priming.temperature...C.35 - Weeks.post.fertilization6 Priming.temperature...C.39	132.456	5.76368	2.25259e-05
Weeks.post.fertilization4 Priming.temperature...C.35 - Weeks.post.fertilization5 Priming.temperature...C.35	1466.4	-0.787346	1
Weeks.post.fertilization4 Priming.temperature...C.35 - Weeks.post.fertilization6 Priming.temperature...C.35	1474.81	-5.0445	0.000207882
Weeks.post.fertilization4 Priming.temperature...C.35 - Weeks.post.fertilization1 Priming.temperature...C.39	44.6455	15.0746	4.81282e-13
Weeks.post.fertilization4 Priming.temperature...C.35 - Weeks.post.fertilization2 Priming.temperature...C.39	53.4509	8.38443	1.06775e-08
Weeks.post.fertilization4 Priming.temperature...C.35 - Weeks.post.fertilization3 Priming.temperature...C.39	53.4509	6.57008	8.34077e-06
Weeks.post.fertilization4 Priming.temperature...C.35 - Weeks.post.fertilization4 Priming.temperature...C.39	53.4509	8.15763	2.4473e-08
Weeks.post.fertilization4 Priming.temperature...C.35 - Weeks.post.fertilization5 Priming.temperature...C.39	53.4509	8.45827	8.15567e-09
Weeks.post.fertilization4 Priming.temperature...C.35 - Weeks.post.fertilization6 Priming.temperature...C.39	132.456	6.39259	1.08568e-06
Weeks.post.fertilization5 Priming.temperature...C.35 - Weeks.post.fertilization6 Priming.temperature...C.35	1474.81	-4.45625	0.0032985
Weeks.post.fertilization5 Priming.temperature...C.35 - Weeks.post.fertilization1 Priming.temperature...C.39	44.6455	15.7275	4.80171e-13
Weeks.post.fertilization5 Priming.temperature...C.35 - Weeks.post.fertilization2 Priming.temperature...C.39	53.4509	8.97163	1.26563e-09
Weeks.post.fertilization5 Priming.temperature...C.35 - Weeks.post.fertilization3 Priming.temperature...C.39	53.4509	7.15728	9.68411e-07
Weeks.post.fertilization5 Priming.temperature...C.35 - Weeks.post.fertilization4 Priming.temperature...C.39	53.4509	8.74484	2.87596e-09
Weeks.post.fertilization5 Priming.temperature...C.35 - Weeks.post.fertilization5 Priming.temperature...C.39	53.4509	9.04547	9.69608e-10
Weeks.post.fertilization5 Priming.temperature...C.35 - Weeks.post.fertilization6 Priming.temperature...C.39	132.456	6.79499	1.42595e-07
Weeks.post.fertilization6 Priming.temperature...C.35 - Weeks.post.fertilization1 Priming.temperature...C.39	98.6497	16.6364	2.55027e-10
Weeks.post.fertilization6 Priming.temperature...C.35 - Weeks.post.fertilization2 Priming.temperature...C.39	103.941	11.1824	1.40776e-13
Weeks.post.fertilization6 Priming.temperature...C.35 - Weeks.post.fertilization3 Priming.temperature...C.39	103.941	9.67057	4.42313e-13
Weeks.post.fertilization6 Priming.temperature...C.35 - Weeks.post.fertilization4 Priming.temperature...C.39	103.941	10.9934	1.60538e-13
Weeks.post.fertilization6 Priming.temperature...C.35 - Weeks.post.fertilization5 Priming.temperature...C.39	103.941	11.2439	1.3145e-13
Weeks.post.fertilization6 Priming.temperature...C.35 - Weeks.post.fertilization6 Priming.temperature...C.39	182.211	8.96061	4.23661e-13
Weeks.post.fertilization1 Priming.temperature...C.39 - Weeks.post.fertilization2 Priming.temperature...C.39	1025.85	-5.98532	1.27985e-06
Weeks.post.fertilization1 Priming.temperature...C.39 - Weeks.post.fertilization3 Priming.temperature...C.39	1025.85	-8.08419	6.51035e-13
Weeks.post.fertilization1 Priming.temperature...C.39 - Weeks.post.fertilization4 Priming.temperature...C.39	1025.85	-6.24768	2.63021e-07
Weeks.post.fertilization1 Priming.temperature...C.39 - Weeks.post.fertilization5 Priming.temperature...C.39	1025.85	-5.89991	2.11342e-06
Weeks.post.fertilization1 Priming.temperature...C.39 - Weeks.post.fertilization6 Priming.temperature...C.39	660.454	-3.08793	0.324047
Weeks.post.fertilization2 Priming.temperature...C.39 - Weeks.post.fertilization3 Priming.temperature...C.39	1466.4	-1.98634	0.980428
Weeks.post.fertilization2 Priming.temperature...C.39 - Weeks.post.fertilization4 Priming.temperature...C.39	1466.4	-0.248292	1
Weeks.post.fertilization2 Priming.temperature...C.39 - Weeks.post.fertilization5 Priming.temperature...C.39	1466.4	0.0808393	1
Weeks.post.fertilization2 Priming.temperature...C.39 - Weeks.post.fertilization6 Priming.temperature...C.39	259.185	0.625666	1
Weeks.post.fertilization3 Priming.temperature...C.39 - Weeks.post.fertilization4 Priming.temperature...C.39	1466.4	1.73805	0.997256
Weeks.post.fertilization3 Priming.temperature...C.39 - Weeks.post.fertilization5 Priming.temperature...C.39	1466.4	2.06718	0.967413
Weeks.post.fertilization3 Priming.temperature...C.39 - Weeks.post.fertilization6 Priming.temperature...C.39	259.185	1.82841	0.993091
Weeks.post.fertilization4 Priming.temperature...C.39 - Weeks.post.fertilization5 Priming.temperature...C.39	1466.4	0.329132	1
Weeks.post.fertilization4 Priming.temperature...C.39 - Weeks.post.fertilization6 Priming.temperature...C.39	259.185	0.776009	1
Weeks.post.fertilization5 Priming.temperature...C.39 - Weeks.post.fertilization6 Priming.temperature...C.39	259.185	0.576718	1
