# Supplementary material for: Acute heat priming promotes short-term climate resilience of early life stages in a model sea anemone
Source: PeerJ. 2023 Dec 5;11:e16574. doi: 10.7717/peerj.16574 (PMC10704996; doi:10.7717/peerj.16574)
Supplement: Supplemental Information 7 [file peerj-11-16574-s007.xlsx]

## Sheet: Sheet1
Comparison	Degrees of freedom	T ratio	P value
Weeks.post.fertilization1 Priming.temperature...C.18 - Weeks.post.fertilization2 Priming.temperature...C.18	1466.43	-3.75466	0.0502638
Weeks.post.fertilization1 Priming.temperature...C.18 - Weeks.post.fertilization3 Priming.temperature...C.18	1466.47	-10.8458	0
Weeks.post.fertilization1 Priming.temperature...C.18 - Weeks.post.fertilization4 Priming.temperature...C.18	1466.43	-10.8134	0
Weeks.post.fertilization1 Priming.temperature...C.18 - Weeks.post.fertilization5 Priming.temperature...C.18	1466.47	-12.0861	0
Weeks.post.fertilization1 Priming.temperature...C.18 - Weeks.post.fertilization6 Priming.temperature...C.18	1469.63	-13.6398	0
Weeks.post.fertilization1 Priming.temperature...C.18 - Weeks.post.fertilization1 Priming.temperature...C.24	47.0375	0.251735	1
Weeks.post.fertilization1 Priming.temperature...C.18 - Weeks.post.fertilization2 Priming.temperature...C.24	47.0375	-1.00694	1
Weeks.post.fertilization1 Priming.temperature...C.18 - Weeks.post.fertilization3 Priming.temperature...C.24	47.0375	-10.0694	1.0484e-10
Weeks.post.fertilization1 Priming.temperature...C.18 - Weeks.post.fertilization4 Priming.temperature...C.24	48.1627	-8.3235	2.864e-08
Weeks.post.fertilization1 Priming.temperature...C.18 - Weeks.post.fertilization5 Priming.temperature...C.24	47.0375	-10.0694	1.0484e-10
Weeks.post.fertilization1 Priming.temperature...C.18 - Weeks.post.fertilization6 Priming.temperature...C.24	90.3066	-13.5863	4.45024e-10
Weeks.post.fertilization1 Priming.temperature...C.18 - Weeks.post.fertilization1 Priming.temperature...C.30	47.0375	1.19574	0.999989
Weeks.post.fertilization1 Priming.temperature...C.18 - Weeks.post.fertilization2 Priming.temperature...C.30	47.0375	-1.51041	0.999234
Weeks.post.fertilization1 Priming.temperature...C.18 - Weeks.post.fertilization3 Priming.temperature...C.30	60.0537	-8.85727	7.43283e-10
Weeks.post.fertilization1 Priming.temperature...C.18 - Weeks.post.fertilization4 Priming.temperature...C.30	60.0537	-7.74867	5.45054e-08
Weeks.post.fertilization1 Priming.temperature...C.18 - Weeks.post.fertilization5 Priming.temperature...C.30	60.051	-10.9131	2.04431e-11
Weeks.post.fertilization1 Priming.temperature...C.18 - Weeks.post.fertilization6 Priming.temperature...C.30	144.171	-11.5007	2.81997e-14
Weeks.post.fertilization1 Priming.temperature...C.18 - Weeks.post.fertilization1 Priming.temperature...C.35	47.0375	0.944005	1
Weeks.post.fertilization1 Priming.temperature...C.18 - Weeks.post.fertilization2 Priming.temperature...C.35	47.0375	-3.27255	0.260039
Weeks.post.fertilization1 Priming.temperature...C.18 - Weeks.post.fertilization3 Priming.temperature...C.35	47.0375	-9.50298	6.66464e-10
Weeks.post.fertilization1 Priming.temperature...C.18 - Weeks.post.fertilization4 Priming.temperature...C.35	47.0375	-8.11844	6.8431e-08
Weeks.post.fertilization1 Priming.temperature...C.18 - Weeks.post.fertilization5 Priming.temperature...C.35	47.0375	-13.0273	0
Weeks.post.fertilization1 Priming.temperature...C.18 - Weeks.post.fertilization6 Priming.temperature...C.35	104.728	-11.1481	1.58207e-13
Weeks.post.fertilization1 Priming.temperature...C.18 - Weeks.post.fertilization1 Priming.temperature...C.39	47.0375	2.45441	0.789275
Weeks.post.fertilization1 Priming.temperature...C.18 - Weeks.post.fertilization2 Priming.temperature...C.39	55.9985	0.474658	1
Weeks.post.fertilization1 Priming.temperature...C.18 - Weeks.post.fertilization3 Priming.temperature...C.39	55.9985	-1.90064	0.98212
Weeks.post.fertilization1 Priming.temperature...C.18 - Weeks.post.fertilization4 Priming.temperature...C.39	55.9985	-0.543327	1
Weeks.post.fertilization1 Priming.temperature...C.18 - Weeks.post.fertilization5 Priming.temperature...C.39	55.9985	-1.64614	0.997464
Weeks.post.fertilization1 Priming.temperature...C.18 - Weeks.post.fertilization6 Priming.temperature...C.39	137.954	-2.57921	0.718841
Weeks.post.fertilization2 Priming.temperature...C.18 - Weeks.post.fertilization3 Priming.temperature...C.18	1466.47	-7.10703	7.99627e-10
Weeks.post.fertilization2 Priming.temperature...C.18 - Weeks.post.fertilization4 Priming.temperature...C.18	1466.43	-7.05877	1.12094e-09
Weeks.post.fertilization2 Priming.temperature...C.18 - Weeks.post.fertilization5 Priming.temperature...C.18	1466.47	-8.34733	0
Weeks.post.fertilization2 Priming.temperature...C.18 - Weeks.post.fertilization6 Priming.temperature...C.18	1469.63	-9.76307	0
Weeks.post.fertilization2 Priming.temperature...C.18 - Weeks.post.fertilization1 Priming.temperature...C.24	47.0375	3.39842	0.202112
Weeks.post.fertilization2 Priming.temperature...C.18 - Weeks.post.fertilization2 Priming.temperature...C.24	47.0375	2.13974	0.931339
Weeks.post.fertilization2 Priming.temperature...C.18 - Weeks.post.fertilization3 Priming.temperature...C.24	47.0375	-6.9227	4.12757e-06
Weeks.post.fertilization2 Priming.temperature...C.18 - Weeks.post.fertilization4 Priming.temperature...C.24	48.1627	-5.19575	0.00132364
Weeks.post.fertilization2 Priming.temperature...C.18 - Weeks.post.fertilization5 Priming.temperature...C.24	47.0375	-6.9227	4.12757e-06
Weeks.post.fertilization2 Priming.temperature...C.18 - Weeks.post.fertilization6 Priming.temperature...C.24	90.3066	-10.9349	4.45195e-10
Weeks.post.fertilization2 Priming.temperature...C.18 - Weeks.post.fertilization1 Priming.temperature...C.30	47.0375	4.34242	0.0188659
Weeks.post.fertilization2 Priming.temperature...C.18 - Weeks.post.fertilization2 Priming.temperature...C.30	47.0375	1.63628	0.997363
Weeks.post.fertilization2 Priming.temperature...C.18 - Weeks.post.fertilization3 Priming.temperature...C.30	60.0537	-6.01472	4.42517e-05
Weeks.post.fertilization2 Priming.temperature...C.18 - Weeks.post.fertilization4 Priming.temperature...C.30	60.0537	-4.90613	0.00241426
Weeks.post.fertilization2 Priming.temperature...C.18 - Weeks.post.fertilization5 Priming.temperature...C.30	60.051	-8.07078	1.54877e-08
Weeks.post.fertilization2 Priming.temperature...C.18 - Weeks.post.fertilization6 Priming.temperature...C.30	144.171	-9.2445	3.57825e-13
Weeks.post.fertilization2 Priming.temperature...C.18 - Weeks.post.fertilization1 Priming.temperature...C.35	47.0375	4.09069	0.0380185
Weeks.post.fertilization2 Priming.temperature...C.18 - Weeks.post.fertilization2 Priming.temperature...C.35	47.0375	-0.125867	1
Weeks.post.fertilization2 Priming.temperature...C.18 - Weeks.post.fertilization3 Priming.temperature...C.35	47.0375	-6.3563	2.88037e-05
Weeks.post.fertilization2 Priming.temperature...C.18 - Weeks.post.fertilization4 Priming.temperature...C.35	47.0375	-4.97176	0.0028267
Weeks.post.fertilization2 Priming.temperature...C.18 - Weeks.post.fertilization5 Priming.temperature...C.35	47.0375	-9.88059	1.93927e-10
Weeks.post.fertilization2 Priming.temperature...C.18 - Weeks.post.fertilization6 Priming.temperature...C.35	104.728	-8.62523	3.24331e-11
Weeks.post.fertilization2 Priming.temperature...C.18 - Weeks.post.fertilization1 Priming.temperature...C.39	47.0375	5.6011	0.000367947
Weeks.post.fertilization2 Priming.temperature...C.18 - Weeks.post.fertilization2 Priming.temperature...C.39	55.9985	3.30239	0.237918
Weeks.post.fertilization2 Priming.temperature...C.18 - Weeks.post.fertilization3 Priming.temperature...C.39	55.9985	0.927096	1
Weeks.post.fertilization2 Priming.temperature...C.18 - Weeks.post.fertilization4 Priming.temperature...C.39	55.9985	2.28441	0.880722
Weeks.post.fertilization2 Priming.temperature...C.18 - Weeks.post.fertilization5 Priming.temperature...C.39	55.9985	1.18159	0.999993
Weeks.post.fertilization2 Priming.temperature...C.18 - Weeks.post.fertilization6 Priming.temperature...C.39	137.954	-0.648252	1
Weeks.post.fertilization3 Priming.temperature...C.18 - Weeks.post.fertilization4 Priming.temperature...C.18	1466.47	0.0781317	1
Weeks.post.fertilization3 Priming.temperature...C.18 - Weeks.post.fertilization5 Priming.temperature...C.18	1466.55	-1.23506	0.999996
Weeks.post.fertilization3 Priming.temperature...C.18 - Weeks.post.fertilization6 Priming.temperature...C.18	1469.37	-2.38339	0.852331
Weeks.post.fertilization3 Priming.temperature...C.18 - Weeks.post.fertilization1 Priming.temperature...C.24	47.5891	9.35202	9.78436e-10
Weeks.post.fertilization3 Priming.temperature...C.18 - Weeks.post.fertilization2 Priming.temperature...C.24	47.5891	8.09709	6.78726e-08
Weeks.post.fertilization3 Priming.temperature...C.18 - Weeks.post.fertilization3 Priming.temperature...C.24	47.5891	-0.938378	1
Weeks.post.fertilization3 Priming.temperature...C.18 - Weeks.post.fertilization4 Priming.temperature...C.24	48.7204	0.747579	1
Weeks.post.fertilization3 Priming.temperature...C.18 - Weeks.post.fertilization5 Priming.temperature...C.24	47.5891	-0.938378	1
Weeks.post.fertilization3 Priming.temperature...C.18 - Weeks.post.fertilization6 Priming.temperature...C.24	91.0389	-5.88248	2.65587e-05
Weeks.post.fertilization3 Priming.temperature...C.18 - Weeks.post.fertilization1 Priming.temperature...C.30	47.5891	10.2932	4.3173e-11
Weeks.post.fertilization3 Priming.temperature...C.18 - Weeks.post.fertilization2 Priming.temperature...C.30	47.5891	7.59512	3.81815e-07
Weeks.post.fertilization3 Priming.temperature...C.18 - Weeks.post.fertilization3 Priming.temperature...C.30	60.6282	-0.609839	1
Weeks.post.fertilization3 Priming.temperature...C.18 - Weeks.post.fertilization4 Priming.temperature...C.30	60.6282	0.49606	1
Weeks.post.fertilization3 Priming.temperature...C.18 - Weeks.post.fertilization5 Priming.temperature...C.30	60.6255	-2.66135	0.655794
Weeks.post.fertilization3 Priming.temperature...C.18 - Weeks.post.fertilization6 Priming.temperature...C.30	144.991	-4.94816	0.000771157
Weeks.post.fertilization3 Priming.temperature...C.18 - Weeks.post.fertilization1 Priming.temperature...C.35	47.5891	10.0422	9.97982e-11
Weeks.post.fertilization3 Priming.temperature...C.18 - Weeks.post.fertilization2 Priming.temperature...C.35	47.5891	5.83822	0.000161324
Weeks.post.fertilization3 Priming.temperature...C.18 - Weeks.post.fertilization3 Priming.temperature...C.35	47.5891	-0.373662	1
Weeks.post.fertilization3 Priming.temperature...C.18 - Weeks.post.fertilization4 Priming.temperature...C.35	47.5891	1.00676	1
Weeks.post.fertilization3 Priming.temperature...C.18 - Weeks.post.fertilization5 Priming.temperature...C.35	47.5891	-3.88745	0.0644206
Weeks.post.fertilization3 Priming.temperature...C.18 - Weeks.post.fertilization6 Priming.temperature...C.35	105.492	-3.82208	0.055196
Weeks.post.fertilization3 Priming.temperature...C.18 - Weeks.post.fertilization1 Priming.temperature...C.39	47.5891	11.5481	0
Weeks.post.fertilization3 Priming.temperature...C.18 - Weeks.post.fertilization2 Priming.temperature...C.39	56.5302	8.65675	2.5457e-09
Weeks.post.fertilization3 Priming.temperature...C.18 - Weeks.post.fertilization3 Priming.temperature...C.39	56.5302	6.28717	1.92898e-05
Weeks.post.fertilization3 Priming.temperature...C.18 - Weeks.post.fertilization4 Priming.temperature...C.39	56.5302	7.64122	1.17547e-07
Weeks.post.fertilization3 Priming.temperature...C.18 - Weeks.post.fertilization5 Priming.temperature...C.39	56.5302	6.54105	7.48804e-06
Weeks.post.fertilization3 Priming.temperature...C.18 - Weeks.post.fertilization6 Priming.temperature...C.39	138.537	3.0189	0.384376
Weeks.post.fertilization4 Priming.temperature...C.18 - Weeks.post.fertilization5 Priming.temperature...C.18	1466.47	-1.31842	0.999984
Weeks.post.fertilization4 Priming.temperature...C.18 - Weeks.post.fertilization6 Priming.temperature...C.18	1469.63	-2.47481	0.79713
Weeks.post.fertilization4 Priming.temperature...C.18 - Weeks.post.fertilization1 Priming.temperature...C.24	47.0375	9.31418	1.24061e-09
Weeks.post.fertilization4 Priming.temperature...C.18 - Weeks.post.fertilization2 Priming.temperature...C.24	47.0375	8.05551	8.47798e-08
Weeks.post.fertilization4 Priming.temperature...C.18 - Weeks.post.fertilization3 Priming.temperature...C.24	47.0375	-1.00694	1
Weeks.post.fertilization4 Priming.temperature...C.18 - Weeks.post.fertilization4 Priming.temperature...C.24	48.1627	0.684422	1
Weeks.post.fertilization4 Priming.temperature...C.18 - Weeks.post.fertilization5 Priming.temperature...C.24	47.0375	-1.00694	1
Weeks.post.fertilization4 Priming.temperature...C.18 - Weeks.post.fertilization6 Priming.temperature...C.24	90.3066	-5.95036	2.01819e-05
Weeks.post.fertilization4 Priming.temperature...C.18 - Weeks.post.fertilization1 Priming.temperature...C.30	47.0375	10.2582	5.65541e-11
Weeks.post.fertilization4 Priming.temperature...C.18 - Weeks.post.fertilization2 Priming.temperature...C.30	47.0375	7.55204	4.74317e-07
Weeks.post.fertilization4 Priming.temperature...C.18 - Weeks.post.fertilization3 Priming.temperature...C.30	60.0537	-0.670728	1
Weeks.post.fertilization4 Priming.temperature...C.18 - Weeks.post.fertilization4 Priming.temperature...C.30	60.0537	0.437866	1
Weeks.post.fertilization4 Priming.temperature...C.18 - Weeks.post.fertilization5 Priming.temperature...C.30	60.051	-2.72723	0.608138
Weeks.post.fertilization4 Priming.temperature...C.18 - Weeks.post.fertilization6 Priming.temperature...C.30	144.171	-5.00291	0.000614299
Weeks.post.fertilization4 Priming.temperature...C.18 - Weeks.post.fertilization1 Priming.temperature...C.35	47.0375	10.0065	1.28678e-10
Weeks.post.fertilization4 Priming.temperature...C.18 - Weeks.post.fertilization2 Priming.temperature...C.35	47.0375	5.7899	0.000196093
Weeks.post.fertilization4 Priming.temperature...C.18 - Weeks.post.fertilization3 Priming.temperature...C.35	47.0375	-0.440536	1
Weeks.post.fertilization4 Priming.temperature...C.18 - Weeks.post.fertilization4 Priming.temperature...C.35	47.0375	0.944005	1
Weeks.post.fertilization4 Priming.temperature...C.18 - Weeks.post.fertilization5 Priming.temperature...C.35	47.0375	-3.96482	0.0531085
Weeks.post.fertilization4 Priming.temperature...C.18 - Weeks.post.fertilization6 Priming.temperature...C.35	104.728	-3.88214	0.0461624
Weeks.post.fertilization4 Priming.temperature...C.18 - Weeks.post.fertilization1 Priming.temperature...C.39	47.0375	11.5169	0
Weeks.post.fertilization4 Priming.temperature...C.18 - Weeks.post.fertilization2 Priming.temperature...C.39	55.9985	8.61854	3.16034e-09
Weeks.post.fertilization4 Priming.temperature...C.18 - Weeks.post.fertilization3 Priming.temperature...C.39	55.9985	6.24324	2.34202e-05
Weeks.post.fertilization4 Priming.temperature...C.18 - Weeks.post.fertilization4 Priming.temperature...C.39	55.9985	7.60055	1.44771e-07
Weeks.post.fertilization4 Priming.temperature...C.18 - Weeks.post.fertilization5 Priming.temperature...C.39	55.9985	6.49774	9.11914e-06
Weeks.post.fertilization4 Priming.temperature...C.18 - Weeks.post.fertilization6 Priming.temperature...C.39	137.954	2.98194	0.411011
Weeks.post.fertilization5 Priming.temperature...C.18 - Weeks.post.fertilization6 Priming.temperature...C.18	1470.25	-1.10233	1
Weeks.post.fertilization5 Priming.temperature...C.18 - Weeks.post.fertilization1 Priming.temperature...C.24	47.5892	10.3928	3.07636e-11
Weeks.post.fertilization5 Priming.temperature...C.18 - Weeks.post.fertilization2 Priming.temperature...C.24	47.5892	9.13785	1.99791e-09
Weeks.post.fertilization5 Priming.temperature...C.18 - Weeks.post.fertilization3 Priming.temperature...C.24	47.5892	0.102382	1
Weeks.post.fertilization5 Priming.temperature...C.18 - Weeks.post.fertilization4 Priming.temperature...C.24	48.7204	1.78211	0.991525
Weeks.post.fertilization5 Priming.temperature...C.18 - Weeks.post.fertilization5 Priming.temperature...C.24	47.5892	0.102382	1
Weeks.post.fertilization5 Priming.temperature...C.18 - Weeks.post.fertilization6 Priming.temperature...C.24	91.039	-5.00479	0.00097799
Weeks.post.fertilization5 Priming.temperature...C.18 - Weeks.post.fertilization1 Priming.temperature...C.30	47.5892	11.334	0
Weeks.post.fertilization5 Priming.temperature...C.18 - Weeks.post.fertilization2 Priming.temperature...C.30	47.5892	8.63588	1.08196e-08
Weeks.post.fertilization5 Priming.temperature...C.18 - Weeks.post.fertilization3 Priming.temperature...C.30	60.6282	0.330844	1
Weeks.post.fertilization5 Priming.temperature...C.18 - Weeks.post.fertilization4 Priming.temperature...C.30	60.6282	1.43674	0.99974
Weeks.post.fertilization5 Priming.temperature...C.18 - Weeks.post.fertilization5 Priming.temperature...C.30	60.6255	-1.72075	0.99539
Weeks.post.fertilization5 Priming.temperature...C.18 - Weeks.post.fertilization6 Priming.temperature...C.30	144.991	-4.20086	0.0142844
Weeks.post.fertilization5 Priming.temperature...C.18 - Weeks.post.fertilization1 Priming.temperature...C.35	47.5892	11.083	1.4091e-12
Weeks.post.fertilization5 Priming.temperature...C.18 - Weeks.post.fertilization2 Priming.temperature...C.35	47.5892	6.87899	4.54761e-06
Weeks.post.fertilization5 Priming.temperature...C.18 - Weeks.post.fertilization3 Priming.temperature...C.35	47.5892	0.667099	1
Weeks.post.fertilization5 Priming.temperature...C.18 - Weeks.post.fertilization4 Priming.temperature...C.35	47.5892	2.04752	0.955894
Weeks.post.fertilization5 Priming.temperature...C.18 - Weeks.post.fertilization5 Priming.temperature...C.35	47.5892	-2.8467	0.523811
Weeks.post.fertilization5 Priming.temperature...C.18 - Weeks.post.fertilization6 Priming.temperature...C.35	105.492	-2.98674	0.41115
Weeks.post.fertilization5 Priming.temperature...C.18 - Weeks.post.fertilization1 Priming.temperature...C.39	47.5892	12.5889	0
Weeks.post.fertilization5 Priming.temperature...C.18 - Weeks.post.fertilization2 Priming.temperature...C.39	56.5303	9.59256	8.77279e-11
Weeks.post.fertilization5 Priming.temperature...C.18 - Weeks.post.fertilization3 Priming.temperature...C.39	56.5303	7.22297	5.73447e-07
Weeks.post.fertilization5 Priming.temperature...C.18 - Weeks.post.fertilization4 Priming.temperature...C.39	56.5303	8.57702	3.4313e-09
Weeks.post.fertilization5 Priming.temperature...C.18 - Weeks.post.fertilization5 Priming.temperature...C.39	56.5303	7.47686	2.19167e-07
Weeks.post.fertilization5 Priming.temperature...C.18 - Weeks.post.fertilization6 Priming.temperature...C.39	138.537	3.65874	0.0833989
Weeks.post.fertilization6 Priming.temperature...C.18 - Weeks.post.fertilization1 Priming.temperature...C.24	42.9135	11.5778	4.85523e-12
Weeks.post.fertilization6 Priming.temperature...C.18 - Weeks.post.fertilization2 Priming.temperature...C.24	42.9135	10.2908	1.53756e-10
Weeks.post.fertilization6 Priming.temperature...C.18 - Weeks.post.fertilization3 Priming.temperature...C.24	42.9135	1.02437	0.999999
Weeks.post.fertilization6 Priming.temperature...C.18 - Weeks.post.fertilization4 Priming.temperature...C.24	43.99	2.74069	0.599333
Weeks.post.fertilization6 Priming.temperature...C.18 - Weeks.post.fertilization5 Priming.temperature...C.24	42.9135	1.02437	0.999999
Weeks.post.fertilization6 Priming.temperature...C.18 - Weeks.post.fertilization6 Priming.temperature...C.24	84.6919	-4.32516	0.0123349
Weeks.post.fertilization6 Priming.temperature...C.18 - Weeks.post.fertilization1 Priming.temperature...C.30	42.9135	12.543	1.40588e-12
Weeks.post.fertilization6 Priming.temperature...C.18 - Weeks.post.fertilization2 Priming.temperature...C.30	42.9135	9.77598	7.21088e-10
Weeks.post.fertilization6 Priming.temperature...C.18 - Weeks.post.fertilization3 Priming.temperature...C.30	55.7133	1.16476	0.999995
Weeks.post.fertilization6 Priming.temperature...C.18 - Weeks.post.fertilization4 Priming.temperature...C.30	55.7133	2.29359	0.876535
Weeks.post.fertilization6 Priming.temperature...C.18 - Weeks.post.fertilization5 Priming.temperature...C.30	55.7115	-0.929429	1
Weeks.post.fertilization6 Priming.temperature...C.18 - Weeks.post.fertilization6 Priming.temperature...C.30	137.738	-3.60319	0.0977591
Weeks.post.fertilization6 Priming.temperature...C.18 - Weeks.post.fertilization1 Priming.temperature...C.35	42.9135	12.2856	1.67411e-12
Weeks.post.fertilization6 Priming.temperature...C.18 - Weeks.post.fertilization2 Priming.temperature...C.35	42.9135	7.97418	2.07352e-07
Weeks.post.fertilization6 Priming.temperature...C.18 - Weeks.post.fertilization3 Priming.temperature...C.35	42.9135	1.60352	0.997893
Weeks.post.fertilization6 Priming.temperature...C.18 - Weeks.post.fertilization4 Priming.temperature...C.35	42.9135	3.01922	0.409385
Weeks.post.fertilization6 Priming.temperature...C.18 - Weeks.post.fertilization5 Priming.temperature...C.35	42.9135	-2.00008	0.964234
Weeks.post.fertilization6 Priming.temperature...C.18 - Weeks.post.fertilization6 Priming.temperature...C.35	98.8348	-2.30404	0.880349
Weeks.post.fertilization6 Priming.temperature...C.18 - Weeks.post.fertilization1 Priming.temperature...C.39	42.9135	13.83	1.12366e-12
Weeks.post.fertilization6 Priming.temperature...C.18 - Weeks.post.fertilization2 Priming.temperature...C.39	51.9874	10.6119	1.98408e-12
Weeks.post.fertilization6 Priming.temperature...C.18 - Weeks.post.fertilization3 Priming.temperature...C.39	51.9874	8.19372	2.6058e-08
Weeks.post.fertilization6 Priming.temperature...C.18 - Weeks.post.fertilization4 Priming.temperature...C.39	51.9874	9.57554	1.88955e-10
Weeks.post.fertilization6 Priming.temperature...C.18 - Weeks.post.fertilization5 Priming.temperature...C.39	51.9874	8.45281	1.02624e-08
Weeks.post.fertilization6 Priming.temperature...C.18 - Weeks.post.fertilization6 Priming.temperature...C.39	133.376	4.24959	0.0124424
Weeks.post.fertilization1 Priming.temperature...C.24 - Weeks.post.fertilization2 Priming.temperature...C.24	1466.43	-1.50187	0.999788
Weeks.post.fertilization1 Priming.temperature...C.24 - Weeks.post.fertilization3 Priming.temperature...C.24	1466.43	-12.3153	0
Weeks.post.fertilization1 Priming.temperature...C.24 - Weeks.post.fertilization4 Priming.temperature...C.24	1466.48	-10.2044	0
Weeks.post.fertilization1 Priming.temperature...C.24 - Weeks.post.fertilization5 Priming.temperature...C.24	1466.43	-12.3153	0
Weeks.post.fertilization1 Priming.temperature...C.24 - Weeks.post.fertilization6 Priming.temperature...C.24	1472.28	-15.5373	0
Weeks.post.fertilization1 Priming.temperature...C.24 - Weeks.post.fertilization1 Priming.temperature...C.30	47.0375	0.944005	1
Weeks.post.fertilization1 Priming.temperature...C.24 - Weeks.post.fertilization2 Priming.temperature...C.30	47.0375	-1.76214	0.992544
Weeks.post.fertilization1 Priming.temperature...C.24 - Weeks.post.fertilization3 Priming.temperature...C.30	60.0537	-9.08467	3.20276e-10
Weeks.post.fertilization1 Priming.temperature...C.24 - Weeks.post.fertilization4 Priming.temperature...C.30	60.0537	-7.97608	2.24103e-08
Weeks.post.fertilization1 Priming.temperature...C.24 - Weeks.post.fertilization5 Priming.temperature...C.30	60.051	-11.1405	2.02408e-11
Weeks.post.fertilization1 Priming.temperature...C.24 - Weeks.post.fertilization6 Priming.temperature...C.30	144.171	-11.6812	0
Weeks.post.fertilization1 Priming.temperature...C.24 - Weeks.post.fertilization1 Priming.temperature...C.35	47.0375	0.69227	1
Weeks.post.fertilization1 Priming.temperature...C.24 - Weeks.post.fertilization2 Priming.temperature...C.35	47.0375	-3.52429	0.154292
Weeks.post.fertilization1 Priming.temperature...C.24 - Weeks.post.fertilization3 Priming.temperature...C.35	47.0375	-9.75472	2.92376e-10
Weeks.post.fertilization1 Priming.temperature...C.24 - Weeks.post.fertilization4 Priming.temperature...C.35	47.0375	-8.37018	2.91261e-08
Weeks.post.fertilization1 Priming.temperature...C.24 - Weeks.post.fertilization5 Priming.temperature...C.35	47.0375	-13.279	0
Weeks.post.fertilization1 Priming.temperature...C.24 - Weeks.post.fertilization6 Priming.temperature...C.35	104.728	-11.35	1.29341e-13
Weeks.post.fertilization1 Priming.temperature...C.24 - Weeks.post.fertilization1 Priming.temperature...C.39	47.0375	2.20268	0.910269
Weeks.post.fertilization1 Priming.temperature...C.24 - Weeks.post.fertilization2 Priming.temperature...C.39	55.9985	0.248439	1
Weeks.post.fertilization1 Priming.temperature...C.24 - Weeks.post.fertilization3 Priming.temperature...C.39	55.9985	-2.12686	0.938093
Weeks.post.fertilization1 Priming.temperature...C.24 - Weeks.post.fertilization4 Priming.temperature...C.39	55.9985	-0.769546	1
Weeks.post.fertilization1 Priming.temperature...C.24 - Weeks.post.fertilization5 Priming.temperature...C.39	55.9985	-1.87236	0.985136
Weeks.post.fertilization1 Priming.temperature...C.24 - Weeks.post.fertilization6 Priming.temperature...C.39	137.954	-2.73368	0.602051
Weeks.post.fertilization2 Priming.temperature...C.24 - Weeks.post.fertilization3 Priming.temperature...C.24	1466.43	-10.8134	0
Weeks.post.fertilization2 Priming.temperature...C.24 - Weeks.post.fertilization4 Priming.temperature...C.24	1466.48	-8.71532	0
Weeks.post.fertilization2 Priming.temperature...C.24 - Weeks.post.fertilization5 Priming.temperature...C.24	1466.43	-10.8134	0
Weeks.post.fertilization2 Priming.temperature...C.24 - Weeks.post.fertilization6 Priming.temperature...C.24	1472.28	-14.3431	0
Weeks.post.fertilization2 Priming.temperature...C.24 - Weeks.post.fertilization1 Priming.temperature...C.30	47.0375	2.20268	0.910269
Weeks.post.fertilization2 Priming.temperature...C.24 - Weeks.post.fertilization2 Priming.temperature...C.30	47.0375	-0.503469	1
Weeks.post.fertilization2 Priming.temperature...C.24 - Weeks.post.fertilization3 Priming.temperature...C.30	60.0537	-7.94765	2.50423e-08
Weeks.post.fertilization2 Priming.temperature...C.24 - Weeks.post.fertilization4 Priming.temperature...C.30	60.0537	-6.83906	1.89046e-06
Weeks.post.fertilization2 Priming.temperature...C.24 - Weeks.post.fertilization5 Priming.temperature...C.30	60.051	-10.0036	2.91633e-11
Weeks.post.fertilization2 Priming.temperature...C.24 - Weeks.post.fertilization6 Priming.temperature...C.30	144.171	-10.7787	1.3467e-13
Weeks.post.fertilization2 Priming.temperature...C.24 - Weeks.post.fertilization1 Priming.temperature...C.35	47.0375	1.95094	0.973812
Weeks.post.fertilization2 Priming.temperature...C.24 - Weeks.post.fertilization2 Priming.temperature...C.35	47.0375	-2.26561	0.885448
Weeks.post.fertilization2 Priming.temperature...C.24 - Weeks.post.fertilization3 Priming.temperature...C.35	47.0375	-8.49605	1.90359e-08
Weeks.post.fertilization2 Priming.temperature...C.24 - Weeks.post.fertilization4 Priming.temperature...C.35	47.0375	-7.1115	2.15593e-06
Weeks.post.fertilization2 Priming.temperature...C.24 - Weeks.post.fertilization5 Priming.temperature...C.35	47.0375	-12.0203	0
Weeks.post.fertilization2 Priming.temperature...C.24 - Weeks.post.fertilization6 Priming.temperature...C.35	104.728	-10.3408	2.64788e-13
Weeks.post.fertilization2 Priming.temperature...C.24 - Weeks.post.fertilization1 Priming.temperature...C.39	47.0375	3.46135	0.176972
Weeks.post.fertilization2 Priming.temperature...C.24 - Weeks.post.fertilization2 Priming.temperature...C.39	55.9985	1.37953	0.999864
Weeks.post.fertilization2 Priming.temperature...C.24 - Weeks.post.fertilization3 Priming.temperature...C.39	55.9985	-0.995765	1
Weeks.post.fertilization2 Priming.temperature...C.24 - Weeks.post.fertilization4 Priming.temperature...C.39	55.9985	0.361549	1
Weeks.post.fertilization2 Priming.temperature...C.24 - Weeks.post.fertilization5 Priming.temperature...C.39	55.9985	-0.741269	1
Weeks.post.fertilization2 Priming.temperature...C.24 - Weeks.post.fertilization6 Priming.temperature...C.39	137.954	-1.9613	0.979869
Weeks.post.fertilization3 Priming.temperature...C.24 - Weeks.post.fertilization4 Priming.temperature...C.24	1466.48	2.00583	0.97775
Weeks.post.fertilization3 Priming.temperature...C.24 - Weeks.post.fertilization5 Priming.temperature...C.24	1466.43	-9.37915e-17	1
Weeks.post.fertilization3 Priming.temperature...C.24 - Weeks.post.fertilization6 Priming.temperature...C.24	1472.28	-5.74487	4.75982e-06
Weeks.post.fertilization3 Priming.temperature...C.24 - Weeks.post.fertilization1 Priming.temperature...C.30	47.0375	11.2651	7.80376e-13
Weeks.post.fertilization3 Priming.temperature...C.24 - Weeks.post.fertilization2 Priming.temperature...C.30	47.0375	8.55898	1.53966e-08
Weeks.post.fertilization3 Priming.temperature...C.24 - Weeks.post.fertilization3 Priming.temperature...C.30	60.0537	0.238888	1
Weeks.post.fertilization3 Priming.temperature...C.24 - Weeks.post.fertilization4 Priming.temperature...C.30	60.0537	1.34748	0.999917
Weeks.post.fertilization3 Priming.temperature...C.24 - Weeks.post.fertilization5 Priming.temperature...C.30	60.051	-1.81769	0.990166
Weeks.post.fertilization3 Priming.temperature...C.24 - Weeks.post.fertilization6 Priming.temperature...C.30	144.171	-4.28094	0.010738
Weeks.post.fertilization3 Priming.temperature...C.24 - Weeks.post.fertilization1 Priming.temperature...C.35	47.0375	11.0134	3.73568e-12
Weeks.post.fertilization3 Priming.temperature...C.24 - Weeks.post.fertilization2 Priming.temperature...C.35	47.0375	6.79684	6.36262e-06
Weeks.post.fertilization3 Priming.temperature...C.24 - Weeks.post.fertilization3 Priming.temperature...C.35	47.0375	0.566403	1
Weeks.post.fertilization3 Priming.temperature...C.24 - Weeks.post.fertilization4 Priming.temperature...C.35	47.0375	1.95094	0.973812
Weeks.post.fertilization3 Priming.temperature...C.24 - Weeks.post.fertilization5 Priming.temperature...C.35	47.0375	-2.95788	0.447149
Weeks.post.fertilization3 Priming.temperature...C.24 - Weeks.post.fertilization6 Priming.temperature...C.35	104.728	-3.07481	0.350455
Weeks.post.fertilization3 Priming.temperature...C.24 - Weeks.post.fertilization1 Priming.temperature...C.39	47.0375	12.5238	0
Weeks.post.fertilization3 Priming.temperature...C.24 - Weeks.post.fertilization2 Priming.temperature...C.39	55.9985	9.52341	1.1813e-10
Weeks.post.fertilization3 Priming.temperature...C.24 - Weeks.post.fertilization3 Priming.temperature...C.39	55.9985	7.14812	7.97092e-07
Weeks.post.fertilization3 Priming.temperature...C.24 - Weeks.post.fertilization4 Priming.temperature...C.39	55.9985	8.50543	4.82029e-09
Weeks.post.fertilization3 Priming.temperature...C.24 - Weeks.post.fertilization5 Priming.temperature...C.39	55.9985	7.40261	3.0545e-07
Weeks.post.fertilization3 Priming.temperature...C.24 - Weeks.post.fertilization6 Priming.temperature...C.39	137.954	3.59985	0.0986501
Weeks.post.fertilization4 Priming.temperature...C.24 - Weeks.post.fertilization5 Priming.temperature...C.24	1466.48	-2.00583	0.97775
Weeks.post.fertilization4 Priming.temperature...C.24 - Weeks.post.fertilization6 Priming.temperature...C.24	1472.4	-7.31283	1.85842e-10
Weeks.post.fertilization4 Priming.temperature...C.24 - Weeks.post.fertilization1 Priming.temperature...C.30	48.1627	9.51205	5.09843e-10
Weeks.post.fertilization4 Priming.temperature...C.24 - Weeks.post.fertilization2 Priming.temperature...C.30	48.1627	6.82218	5.24652e-06
Weeks.post.fertilization4 Priming.temperature...C.24 - Weeks.post.fertilization3 Priming.temperature...C.30	61.225	-1.28638	0.999966
Weeks.post.fertilization4 Priming.temperature...C.24 - Weeks.post.fertilization4 Priming.temperature...C.30	61.225	-0.183241	1
Weeks.post.fertilization4 Priming.temperature...C.24 - Weeks.post.fertilization5 Priming.temperature...C.30	61.2222	-3.33273	0.219988
Weeks.post.fertilization4 Priming.temperature...C.24 - Weeks.post.fertilization6 Priming.temperature...C.30	145.843	-5.47954	7.34602e-05
Weeks.post.fertilization4 Priming.temperature...C.24 - Weeks.post.fertilization1 Priming.temperature...C.35	48.1627	9.26183	1.17953e-09
Weeks.post.fertilization4 Priming.temperature...C.24 - Weeks.post.fertilization2 Priming.temperature...C.35	48.1627	5.07064	0.00198288
Weeks.post.fertilization4 Priming.temperature...C.24 - Weeks.post.fertilization3 Priming.temperature...C.35	48.1627	-1.12231	0.999997
Weeks.post.fertilization4 Priming.temperature...C.24 - Weeks.post.fertilization4 Priming.temperature...C.35	48.1627	0.253904	1
Weeks.post.fertilization4 Priming.temperature...C.24 - Weeks.post.fertilization5 Priming.temperature...C.35	48.1627	-4.62539	0.00798054
Weeks.post.fertilization4 Priming.temperature...C.24 - Weeks.post.fertilization6 Priming.temperature...C.35	106.285	-4.41701	0.00772415
Weeks.post.fertilization4 Priming.temperature...C.24 - Weeks.post.fertilization1 Priming.temperature...C.39	48.1627	10.7632	5.82634e-12
Weeks.post.fertilization4 Priming.temperature...C.24 - Weeks.post.fertilization2 Priming.temperature...C.39	57.0826	7.96083	3.28984e-08
Weeks.post.fertilization4 Priming.temperature...C.24 - Weeks.post.fertilization3 Priming.temperature...C.39	57.0826	5.59709	0.000234255
Weeks.post.fertilization4 Priming.temperature...C.24 - Weeks.post.fertilization4 Priming.temperature...C.39	57.0826	6.9478	1.55355e-06
Weeks.post.fertilization4 Priming.temperature...C.24 - Weeks.post.fertilization5 Priming.temperature...C.39	57.0826	5.85035	9.36261e-05
Weeks.post.fertilization4 Priming.temperature...C.24 - Weeks.post.fertilization6 Priming.temperature...C.39	139.143	2.55358	0.737081
Weeks.post.fertilization5 Priming.temperature...C.24 - Weeks.post.fertilization6 Priming.temperature...C.24	1472.28	-5.74487	4.75982e-06
Weeks.post.fertilization5 Priming.temperature...C.24 - Weeks.post.fertilization1 Priming.temperature...C.30	47.0375	11.2651	7.80376e-13
Weeks.post.fertilization5 Priming.temperature...C.24 - Weeks.post.fertilization2 Priming.temperature...C.30	47.0375	8.55898	1.53966e-08
Weeks.post.fertilization5 Priming.temperature...C.24 - Weeks.post.fertilization3 Priming.temperature...C.30	60.0537	0.238888	1
Weeks.post.fertilization5 Priming.temperature...C.24 - Weeks.post.fertilization4 Priming.temperature...C.30	60.0537	1.34748	0.999917
Weeks.post.fertilization5 Priming.temperature...C.24 - Weeks.post.fertilization5 Priming.temperature...C.30	60.051	-1.81769	0.990166
Weeks.post.fertilization5 Priming.temperature...C.24 - Weeks.post.fertilization6 Priming.temperature...C.30	144.171	-4.28094	0.010738
Weeks.post.fertilization5 Priming.temperature...C.24 - Weeks.post.fertilization1 Priming.temperature...C.35	47.0375	11.0134	3.73568e-12
Weeks.post.fertilization5 Priming.temperature...C.24 - Weeks.post.fertilization2 Priming.temperature...C.35	47.0375	6.79684	6.36262e-06
Weeks.post.fertilization5 Priming.temperature...C.24 - Weeks.post.fertilization3 Priming.temperature...C.35	47.0375	0.566403	1
Weeks.post.fertilization5 Priming.temperature...C.24 - Weeks.post.fertilization4 Priming.temperature...C.35	47.0375	1.95094	0.973812
Weeks.post.fertilization5 Priming.temperature...C.24 - Weeks.post.fertilization5 Priming.temperature...C.35	47.0375	-2.95788	0.447149
Weeks.post.fertilization5 Priming.temperature...C.24 - Weeks.post.fertilization6 Priming.temperature...C.35	104.728	-3.07481	0.350455
Weeks.post.fertilization5 Priming.temperature...C.24 - Weeks.post.fertilization1 Priming.temperature...C.39	47.0375	12.5238	0
Weeks.post.fertilization5 Priming.temperature...C.24 - Weeks.post.fertilization2 Priming.temperature...C.39	55.9985	9.52341	1.1813e-10
Weeks.post.fertilization5 Priming.temperature...C.24 - Weeks.post.fertilization3 Priming.temperature...C.39	55.9985	7.14812	7.97092e-07
Weeks.post.fertilization5 Priming.temperature...C.24 - Weeks.post.fertilization4 Priming.temperature...C.39	55.9985	8.50543	4.82029e-09
Weeks.post.fertilization5 Priming.temperature...C.24 - Weeks.post.fertilization5 Priming.temperature...C.39	55.9985	7.40261	3.0545e-07
Weeks.post.fertilization5 Priming.temperature...C.24 - Weeks.post.fertilization6 Priming.temperature...C.39	137.954	3.59985	0.0986501
Weeks.post.fertilization6 Priming.temperature...C.24 - Weeks.post.fertilization1 Priming.temperature...C.30	90.3066	14.5938	4.45021e-10
Weeks.post.fertilization6 Priming.temperature...C.24 - Weeks.post.fertilization2 Priming.temperature...C.30	90.3066	12.3137	4.4505e-10
Weeks.post.fertilization6 Priming.temperature...C.24 - Weeks.post.fertilization3 Priming.temperature...C.30	103.696	4.94379	0.00107373
Weeks.post.fertilization6 Priming.temperature...C.24 - Weeks.post.fertilization4 Priming.temperature...C.30	103.696	5.90385	1.8417e-05
Weeks.post.fertilization6 Priming.temperature...C.24 - Weeks.post.fertilization5 Priming.temperature...C.30	103.685	3.16244	0.295146
Weeks.post.fertilization6 Priming.temperature...C.24 - Weeks.post.fertilization6 Priming.temperature...C.30	202.03	0.0549928	1
Weeks.post.fertilization6 Priming.temperature...C.24 - Weeks.post.fertilization1 Priming.temperature...C.35	90.3066	14.3817	4.45021e-10
Weeks.post.fertilization6 Priming.temperature...C.24 - Weeks.post.fertilization2 Priming.temperature...C.35	90.3066	10.8289	4.4522e-10
Weeks.post.fertilization6 Priming.temperature...C.24 - Weeks.post.fertilization3 Priming.temperature...C.35	90.3066	5.57917	9.75249e-05
Weeks.post.fertilization6 Priming.temperature...C.24 - Weeks.post.fertilization4 Priming.temperature...C.35	90.3066	6.74577	5.9171e-07
Weeks.post.fertilization6 Priming.temperature...C.24 - Weeks.post.fertilization5 Priming.temperature...C.35	90.3066	2.60963	0.69477
Weeks.post.fertilization6 Priming.temperature...C.24 - Weeks.post.fertilization6 Priming.temperature...C.35	160.167	1.58405	0.999206
Weeks.post.fertilization6 Priming.temperature...C.24 - Weeks.post.fertilization1 Priming.temperature...C.39	90.3066	15.6544	4.45021e-10
Weeks.post.fertilization6 Priming.temperature...C.24 - Weeks.post.fertilization2 Priming.temperature...C.39	96.4537	12.9765	4.06769e-10
Weeks.post.fertilization6 Priming.temperature...C.24 - Weeks.post.fertilization3 Priming.temperature...C.39	96.4537	10.9168	4.06936e-10
Weeks.post.fertilization6 Priming.temperature...C.24 - Weeks.post.fertilization4 Priming.temperature...C.39	96.4537	12.0938	4.06801e-10
Weeks.post.fertilization6 Priming.temperature...C.24 - Weeks.post.fertilization5 Priming.temperature...C.39	96.4537	11.1375	4.06901e-10
Weeks.post.fertilization6 Priming.temperature...C.24 - Weeks.post.fertilization6 Priming.temperature...C.39	178.651	6.81039	6.15335e-08
Weeks.post.fertilization1 Priming.temperature...C.30 - Weeks.post.fertilization2 Priming.temperature...C.30	1466.43	-3.22901	0.233163
Weeks.post.fertilization1 Priming.temperature...C.30 - Weeks.post.fertilization3 Priming.temperature...C.30	1302.24	-11.4207	2.62235e-13
Weeks.post.fertilization1 Priming.temperature...C.30 - Weeks.post.fertilization4 Priming.temperature...C.30	1302.24	-10.1466	5.17808e-13
Weeks.post.fertilization1 Priming.temperature...C.30 - Weeks.post.fertilization5 Priming.temperature...C.30	1301.42	-13.7829	6.33937e-14
Weeks.post.fertilization1 Priming.temperature...C.30 - Weeks.post.fertilization6 Priming.temperature...C.30	1424.56	-13.4279	0
Weeks.post.fertilization1 Priming.temperature...C.30 - Weeks.post.fertilization1 Priming.temperature...C.35	47.0375	-0.251735	1
Weeks.post.fertilization1 Priming.temperature...C.30 - Weeks.post.fertilization2 Priming.temperature...C.35	47.0375	-4.46829	0.0131026
Weeks.post.fertilization1 Priming.temperature...C.30 - Weeks.post.fertilization3 Priming.temperature...C.35	47.0375	-10.6987	1.2788e-11
Weeks.post.fertilization1 Priming.temperature...C.30 - Weeks.post.fertilization4 Priming.temperature...C.35	47.0375	-9.31418	1.24061e-09
Weeks.post.fertilization1 Priming.temperature...C.30 - Weeks.post.fertilization5 Priming.temperature...C.35	47.0375	-14.223	0
Weeks.post.fertilization1 Priming.temperature...C.30 - Weeks.post.fertilization6 Priming.temperature...C.35	104.728	-12.1069	5.34017e-14
Weeks.post.fertilization1 Priming.temperature...C.30 - Weeks.post.fertilization1 Priming.temperature...C.39	47.0375	1.25867	0.999969
Weeks.post.fertilization1 Priming.temperature...C.30 - Weeks.post.fertilization2 Priming.temperature...C.39	55.9985	-0.599882	1
Weeks.post.fertilization1 Priming.temperature...C.30 - Weeks.post.fertilization3 Priming.temperature...C.39	55.9985	-2.97518	0.431262
Weeks.post.fertilization1 Priming.temperature...C.30 - Weeks.post.fertilization4 Priming.temperature...C.39	55.9985	-1.61787	0.998048
Weeks.post.fertilization1 Priming.temperature...C.30 - Weeks.post.fertilization5 Priming.temperature...C.39	55.9985	-2.72068	0.613
Weeks.post.fertilization1 Priming.temperature...C.30 - Weeks.post.fertilization6 Priming.temperature...C.39	137.954	-3.31297	0.206946
Weeks.post.fertilization2 Priming.temperature...C.30 - Weeks.post.fertilization3 Priming.temperature...C.30	1302.24	-8.61121	5.05374e-13
Weeks.post.fertilization2 Priming.temperature...C.30 - Weeks.post.fertilization4 Priming.temperature...C.30	1302.24	-7.33715	1.66703e-10
Weeks.post.fertilization2 Priming.temperature...C.30 - Weeks.post.fertilization5 Priming.temperature...C.30	1301.42	-10.9737	2.60569e-13
Weeks.post.fertilization2 Priming.temperature...C.30 - Weeks.post.fertilization6 Priming.temperature...C.30	1424.56	-11.3196	0
Weeks.post.fertilization2 Priming.temperature...C.30 - Weeks.post.fertilization1 Priming.temperature...C.35	47.0375	2.45441	0.789275
Weeks.post.fertilization2 Priming.temperature...C.30 - Weeks.post.fertilization2 Priming.temperature...C.35	47.0375	-1.76214	0.992544
Weeks.post.fertilization2 Priming.temperature...C.30 - Weeks.post.fertilization3 Priming.temperature...C.35	47.0375	-7.99258	1.05061e-07
Weeks.post.fertilization2 Priming.temperature...C.30 - Weeks.post.fertilization4 Priming.temperature...C.35	47.0375	-6.60804	1.21672e-05
Weeks.post.fertilization2 Priming.temperature...C.30 - Weeks.post.fertilization5 Priming.temperature...C.35	47.0375	-11.5169	0
Weeks.post.fertilization2 Priming.temperature...C.30 - Weeks.post.fertilization6 Priming.temperature...C.35	104.728	-9.93714	3.1164e-13
Weeks.post.fertilization2 Priming.temperature...C.30 - Weeks.post.fertilization1 Priming.temperature...C.39	47.0375	3.96482	0.0531085
Weeks.post.fertilization2 Priming.temperature...C.30 - Weeks.post.fertilization2 Priming.temperature...C.39	55.9985	1.83197	0.98873
Weeks.post.fertilization2 Priming.temperature...C.30 - Weeks.post.fertilization3 Priming.temperature...C.39	55.9985	-0.543327	1
Weeks.post.fertilization2 Priming.temperature...C.30 - Weeks.post.fertilization4 Priming.temperature...C.39	55.9985	0.813986	1
Weeks.post.fertilization2 Priming.temperature...C.30 - Weeks.post.fertilization5 Priming.temperature...C.39	55.9985	-0.288831	1
Weeks.post.fertilization2 Priming.temperature...C.30 - Weeks.post.fertilization6 Priming.temperature...C.39	137.954	-1.65235	0.998309
Weeks.post.fertilization3 Priming.temperature...C.30 - Weeks.post.fertilization4 Priming.temperature...C.30	1466.43	1.19561	0.999998
Weeks.post.fertilization3 Priming.temperature...C.30 - Weeks.post.fertilization5 Priming.temperature...C.30	1466.64	-2.21796	0.926864
Weeks.post.fertilization3 Priming.temperature...C.30 - Weeks.post.fertilization6 Priming.temperature...C.30	1470.39	-4.6822	0.00119637
Weeks.post.fertilization3 Priming.temperature...C.30 - Weeks.post.fertilization1 Priming.temperature...C.35	60.0537	9.71003	4.74777e-11
Weeks.post.fertilization3 Priming.temperature...C.30 - Weeks.post.fertilization2 Priming.temperature...C.35	60.0537	5.90102	6.77653e-05
Weeks.post.fertilization3 Priming.temperature...C.30 - Weeks.post.fertilization3 Priming.temperature...C.35	60.0537	0.272771	1
Weeks.post.fertilization3 Priming.temperature...C.30 - Weeks.post.fertilization4 Priming.temperature...C.35	60.0537	1.52349	0.999288
Weeks.post.fertilization3 Priming.temperature...C.30 - Weeks.post.fertilization5 Priming.temperature...C.35	60.0537	-2.91088	0.47466
Weeks.post.fertilization3 Priming.temperature...C.30 - Weeks.post.fertilization6 Priming.temperature...C.35	117.622	-3.07178	0.35038
Weeks.post.fertilization3 Priming.temperature...C.30 - Weeks.post.fertilization1 Priming.temperature...C.39	60.0537	11.0745	2.02584e-11
Weeks.post.fertilization3 Priming.temperature...C.30 - Weeks.post.fertilization2 Priming.temperature...C.39	67.8864	8.54083	9.54761e-10
Weeks.post.fertilization3 Priming.temperature...C.30 - Weeks.post.fertilization3 Priming.temperature...C.39	67.8864	6.35608	8.08064e-06
Weeks.post.fertilization3 Priming.temperature...C.30 - Weeks.post.fertilization4 Priming.temperature...C.39	67.8864	7.60451	4.84784e-08
Weeks.post.fertilization3 Priming.temperature...C.30 - Weeks.post.fertilization5 Priming.temperature...C.39	67.8864	6.59016	3.14205e-06
Weeks.post.fertilization3 Priming.temperature...C.30 - Weeks.post.fertilization6 Priming.temperature...C.39	146.248	3.30034	0.212091
Weeks.post.fertilization4 Priming.temperature...C.30 - Weeks.post.fertilization5 Priming.temperature...C.30	1466.64	-3.41345	0.144045
Weeks.post.fertilization4 Priming.temperature...C.30 - Weeks.post.fertilization6 Priming.temperature...C.30	1470.39	-5.60376	1.0603e-05
Weeks.post.fertilization4 Priming.temperature...C.30 - Weeks.post.fertilization1 Priming.temperature...C.35	60.0537	8.60144	1.97238e-09
Weeks.post.fertilization4 Priming.temperature...C.30 - Weeks.post.fertilization2 Priming.temperature...C.35	60.0537	4.79242	0.00354564
Weeks.post.fertilization4 Priming.temperature...C.30 - Weeks.post.fertilization3 Priming.temperature...C.35	60.0537	-0.835823	1
Weeks.post.fertilization4 Priming.temperature...C.30 - Weeks.post.fertilization4 Priming.temperature...C.35	60.0537	0.414898	1
Weeks.post.fertilization4 Priming.temperature...C.30 - Weeks.post.fertilization5 Priming.temperature...C.35	60.0537	-4.01948	0.0395349
Weeks.post.fertilization4 Priming.temperature...C.30 - Weeks.post.fertilization6 Priming.temperature...C.35	117.622	-3.99134	0.0314718
Weeks.post.fertilization4 Priming.temperature...C.30 - Weeks.post.fertilization1 Priming.temperature...C.39	60.0537	9.96586	3.0511e-11
Weeks.post.fertilization4 Priming.temperature...C.30 - Weeks.post.fertilization2 Priming.temperature...C.39	67.8864	7.52648	6.70224e-08
Weeks.post.fertilization4 Priming.temperature...C.30 - Weeks.post.fertilization3 Priming.temperature...C.39	67.8864	5.34174	0.000418224
Weeks.post.fertilization4 Priming.temperature...C.30 - Weeks.post.fertilization4 Priming.temperature...C.39	67.8864	6.59016	3.14205e-06
Weeks.post.fertilization4 Priming.temperature...C.30 - Weeks.post.fertilization5 Priming.temperature...C.39	67.8864	5.57582	0.000172792
Weeks.post.fertilization4 Priming.temperature...C.30 - Weeks.post.fertilization6 Priming.temperature...C.39	146.248	2.57733	0.720467
Weeks.post.fertilization5 Priming.temperature...C.30 - Weeks.post.fertilization6 Priming.temperature...C.30	1469.27	-2.97431	0.405245
Weeks.post.fertilization5 Priming.temperature...C.30 - Weeks.post.fertilization1 Priming.temperature...C.35	60.051	11.7658	2.00715e-11
Weeks.post.fertilization5 Priming.temperature...C.30 - Weeks.post.fertilization2 Priming.temperature...C.35	60.051	7.95709	2.4143e-08
Weeks.post.fertilization5 Priming.temperature...C.30 - Weeks.post.fertilization3 Priming.temperature...C.35	60.051	2.32931	0.861176
Weeks.post.fertilization5 Priming.temperature...C.30 - Weeks.post.fertilization4 Priming.temperature...C.35	60.051	3.57993	0.126061
Weeks.post.fertilization5 Priming.temperature...C.30 - Weeks.post.fertilization5 Priming.temperature...C.35	60.051	-0.854079	1
Weeks.post.fertilization5 Priming.temperature...C.30 - Weeks.post.fertilization6 Priming.temperature...C.35	117.608	-1.36568	0.999938
Weeks.post.fertilization5 Priming.temperature...C.30 - Weeks.post.fertilization1 Priming.temperature...C.39	60.051	13.1301	1.99871e-11
Weeks.post.fertilization5 Priming.temperature...C.30 - Weeks.post.fertilization2 Priming.temperature...C.39	67.8827	10.422	0
Weeks.post.fertilization5 Priming.temperature...C.30 - Weeks.post.fertilization3 Priming.temperature...C.39	67.8827	8.23738	3.45763e-09
Weeks.post.fertilization5 Priming.temperature...C.30 - Weeks.post.fertilization4 Priming.temperature...C.39	67.8827	9.48572	0
Weeks.post.fertilization5 Priming.temperature...C.30 - Weeks.post.fertilization5 Priming.temperature...C.39	67.8827	8.47145	1.28545e-09
Weeks.post.fertilization5 Priming.temperature...C.30 - Weeks.post.fertilization6 Priming.temperature...C.39	146.234	4.64155	0.00269714
Weeks.post.fertilization6 Priming.temperature...C.30 - Weeks.post.fertilization1 Priming.temperature...C.35	144.171	12.1775	0
Weeks.post.fertilization6 Priming.temperature...C.30 - Weeks.post.fertilization2 Priming.temperature...C.35	144.171	9.15425	4.31211e-13
Weeks.post.fertilization6 Priming.temperature...C.30 - Weeks.post.fertilization3 Priming.temperature...C.35	144.171	4.68705	0.00226953
Weeks.post.fertilization6 Priming.temperature...C.30 - Weeks.post.fertilization4 Priming.temperature...C.35	144.171	5.67976	2.94085e-05
Weeks.post.fertilization6 Priming.temperature...C.30 - Weeks.post.fertilization5 Priming.temperature...C.35	144.171	2.16015	0.938581
Weeks.post.fertilization6 Priming.temperature...C.30 - Weeks.post.fertilization6 Priming.temperature...C.35	217.436	1.35048	0.999963
Weeks.post.fertilization6 Priming.temperature...C.30 - Weeks.post.fertilization1 Priming.temperature...C.39	144.171	13.2605	0
Weeks.post.fertilization6 Priming.temperature...C.30 - Weeks.post.fertilization2 Priming.temperature...C.39	145.014	11.2124	1.18572e-13
Weeks.post.fertilization6 Priming.temperature...C.30 - Weeks.post.fertilization3 Priming.temperature...C.39	145.014	9.42363	3.20854e-13
Weeks.post.fertilization6 Priming.temperature...C.30 - Weeks.post.fertilization4 Priming.temperature...C.39	145.014	10.4458	2.43361e-13
Weeks.post.fertilization6 Priming.temperature...C.30 - Weeks.post.fertilization5 Priming.temperature...C.39	145.014	9.61528	2.89768e-13
Weeks.post.fertilization6 Priming.temperature...C.30 - Weeks.post.fertilization6 Priming.temperature...C.39	218.68	6.23794	9.65609e-07
Weeks.post.fertilization1 Priming.temperature...C.35 - Weeks.post.fertilization2 Priming.temperature...C.35	1466.43	-5.03125	0.000222329
Weeks.post.fertilization1 Priming.temperature...C.35 - Weeks.post.fertilization3 Priming.temperature...C.35	1466.43	-12.4655	0
Weeks.post.fertilization1 Priming.temperature...C.35 - Weeks.post.fertilization4 Priming.temperature...C.35	1466.43	-10.8134	0
Weeks.post.fertilization1 Priming.temperature...C.35 - Weeks.post.fertilization5 Priming.temperature...C.35	1466.43	-16.6707	0
Weeks.post.fertilization1 Priming.temperature...C.35 - Weeks.post.fertilization6 Priming.temperature...C.35	1474.3	-13.2387	0
Weeks.post.fertilization1 Priming.temperature...C.35 - Weeks.post.fertilization1 Priming.temperature...C.39	47.0375	1.51041	0.999234
Weeks.post.fertilization1 Priming.temperature...C.35 - Weeks.post.fertilization2 Priming.temperature...C.39	55.9985	-0.373663	1
Weeks.post.fertilization1 Priming.temperature...C.35 - Weeks.post.fertilization3 Priming.temperature...C.39	55.9985	-2.74896	0.592525
Weeks.post.fertilization1 Priming.temperature...C.35 - Weeks.post.fertilization4 Priming.temperature...C.39	55.9985	-1.39165	0.99984
Weeks.post.fertilization1 Priming.temperature...C.35 - Weeks.post.fertilization5 Priming.temperature...C.39	55.9985	-2.49446	0.767761
Weeks.post.fertilization1 Priming.temperature...C.35 - Weeks.post.fertilization6 Priming.temperature...C.39	137.954	-3.15849	0.291978
Weeks.post.fertilization2 Priming.temperature...C.35 - Weeks.post.fertilization3 Priming.temperature...C.35	1466.43	-7.43423	7.59869e-11
Weeks.post.fertilization2 Priming.temperature...C.35 - Weeks.post.fertilization4 Priming.temperature...C.35	1466.43	-5.78218	3.8421e-06
Weeks.post.fertilization2 Priming.temperature...C.35 - Weeks.post.fertilization5 Priming.temperature...C.35	1466.43	-11.6395	0
Weeks.post.fertilization2 Priming.temperature...C.35 - Weeks.post.fertilization6 Priming.temperature...C.35	1474.3	-9.47924	0
Weeks.post.fertilization2 Priming.temperature...C.35 - Weeks.post.fertilization1 Priming.temperature...C.39	47.0375	5.72696	0.000242032
Weeks.post.fertilization2 Priming.temperature...C.35 - Weeks.post.fertilization2 Priming.temperature...C.39	55.9985	3.4155	0.187318
Weeks.post.fertilization2 Priming.temperature...C.35 - Weeks.post.fertilization3 Priming.temperature...C.39	55.9985	1.04021	1
Weeks.post.fertilization2 Priming.temperature...C.35 - Weeks.post.fertilization4 Priming.temperature...C.39	55.9985	2.39752	0.824696
Weeks.post.fertilization2 Priming.temperature...C.35 - Weeks.post.fertilization5 Priming.temperature...C.39	55.9985	1.2947	0.999958
Weeks.post.fertilization2 Priming.temperature...C.35 - Weeks.post.fertilization6 Priming.temperature...C.39	137.954	-0.571014	1
Weeks.post.fertilization3 Priming.temperature...C.35 - Weeks.post.fertilization4 Priming.temperature...C.35	1466.43	1.65205	0.99882
Weeks.post.fertilization3 Priming.temperature...C.35 - Weeks.post.fertilization5 Priming.temperature...C.35	1466.43	-4.20522	0.00945158
Weeks.post.fertilization3 Priming.temperature...C.35 - Weeks.post.fertilization6 Priming.temperature...C.35	1474.3	-3.92426	0.0277449
Weeks.post.fertilization3 Priming.temperature...C.35 - Weeks.post.fertilization1 Priming.temperature...C.39	47.0375	11.9574	0
Weeks.post.fertilization3 Priming.temperature...C.35 - Weeks.post.fertilization2 Priming.temperature...C.39	55.9985	9.01442	7.29734e-10
Weeks.post.fertilization3 Priming.temperature...C.35 - Weeks.post.fertilization3 Priming.temperature...C.39	55.9985	6.63912	5.38299e-06
Weeks.post.fertilization3 Priming.temperature...C.35 - Weeks.post.fertilization4 Priming.temperature...C.39	55.9985	7.99644	3.25554e-08
Weeks.post.fertilization3 Priming.temperature...C.35 - Weeks.post.fertilization5 Priming.temperature...C.39	55.9985	6.89362	2.07543e-06
Weeks.post.fertilization3 Priming.temperature...C.35 - Weeks.post.fertilization6 Priming.temperature...C.39	137.954	3.25228	0.23806
Weeks.post.fertilization4 Priming.temperature...C.35 - Weeks.post.fertilization5 Priming.temperature...C.35	1466.43	-5.85727	2.4827e-06
Weeks.post.fertilization4 Priming.temperature...C.35 - Weeks.post.fertilization6 Priming.temperature...C.35	1474.3	-5.1587	0.000116236
Weeks.post.fertilization4 Priming.temperature...C.35 - Weeks.post.fertilization1 Priming.temperature...C.39	47.0375	10.5729	1.98075e-11
Weeks.post.fertilization4 Priming.temperature...C.35 - Weeks.post.fertilization2 Priming.temperature...C.39	55.9985	7.77022	7.63465e-08
Weeks.post.fertilization4 Priming.temperature...C.35 - Weeks.post.fertilization3 Priming.temperature...C.39	55.9985	5.39492	0.000500607
Weeks.post.fertilization4 Priming.temperature...C.35 - Weeks.post.fertilization4 Priming.temperature...C.39	55.9985	6.75223	3.5263e-06
Weeks.post.fertilization4 Priming.temperature...C.35 - Weeks.post.fertilization5 Priming.temperature...C.39	55.9985	5.64942	0.000203186
Weeks.post.fertilization4 Priming.temperature...C.35 - Weeks.post.fertilization6 Priming.temperature...C.39	137.954	2.40266	0.833211
Weeks.post.fertilization5 Priming.temperature...C.35 - Weeks.post.fertilization6 Priming.temperature...C.35	1474.3	-0.782044	1
Weeks.post.fertilization5 Priming.temperature...C.35 - Weeks.post.fertilization1 Priming.temperature...C.39	47.0375	15.4817	0
Weeks.post.fertilization5 Priming.temperature...C.35 - Weeks.post.fertilization2 Priming.temperature...C.39	55.9985	12.1815	7.37843e-12
Weeks.post.fertilization5 Priming.temperature...C.35 - Weeks.post.fertilization3 Priming.temperature...C.39	55.9985	9.80619	4.69424e-11
Weeks.post.fertilization5 Priming.temperature...C.35 - Weeks.post.fertilization4 Priming.temperature...C.39	55.9985	11.1635	7.76956e-12
Weeks.post.fertilization5 Priming.temperature...C.35 - Weeks.post.fertilization5 Priming.temperature...C.39	55.9985	10.0607	2.32286e-11
Weeks.post.fertilization5 Priming.temperature...C.35 - Weeks.post.fertilization6 Priming.temperature...C.39	137.954	5.41495	0.000105475
Weeks.post.fertilization6 Priming.temperature...C.35 - Weeks.post.fertilization1 Priming.temperature...C.39	104.728	13.116	1.89848e-14
Weeks.post.fertilization6 Priming.temperature...C.35 - Weeks.post.fertilization2 Priming.temperature...C.39	109.514	10.7757	1.944e-13
Weeks.post.fertilization6 Priming.temperature...C.35 - Weeks.post.fertilization3 Priming.temperature...C.39	109.514	8.80219	9.866e-12
Weeks.post.fertilization6 Priming.temperature...C.35 - Weeks.post.fertilization4 Priming.temperature...C.39	109.514	9.92989	2.88769e-13
Weeks.post.fertilization6 Priming.temperature...C.35 - Weeks.post.fertilization5 Priming.temperature...C.39	109.514	9.01363	3.45501e-12
Weeks.post.fertilization6 Priming.temperature...C.35 - Weeks.post.fertilization6 Priming.temperature...C.39	189.723	5.41374	7.51113e-05
Weeks.post.fertilization1 Priming.temperature...C.39 - Weeks.post.fertilization2 Priming.temperature...C.39	1027.51	-1.98603	0.980289
Weeks.post.fertilization1 Priming.temperature...C.39 - Weeks.post.fertilization3 Priming.temperature...C.39	1027.51	-4.71132	0.00108251
Weeks.post.fertilization1 Priming.temperature...C.39 - Weeks.post.fertilization4 Priming.temperature...C.39	1027.51	-3.15401	0.279015
Weeks.post.fertilization1 Priming.temperature...C.39 - Weeks.post.fertilization5 Priming.temperature...C.39	1027.51	-4.41932	0.00397375
Weeks.post.fertilization1 Priming.temperature...C.39 - Weeks.post.fertilization6 Priming.temperature...C.39	661.023	-4.33553	0.00591324
Weeks.post.fertilization2 Priming.temperature...C.39 - Weeks.post.fertilization3 Priming.temperature...C.39	1466.43	-2.57516	0.726619
Weeks.post.fertilization2 Priming.temperature...C.39 - Weeks.post.fertilization4 Priming.temperature...C.39	1466.43	-1.10364	1
Weeks.post.fertilization2 Priming.temperature...C.39 - Weeks.post.fertilization5 Priming.temperature...C.39	1466.43	-2.29925	0.894402
Weeks.post.fertilization2 Priming.temperature...C.39 - Weeks.post.fertilization6 Priming.temperature...C.39	257.761	-2.80397	0.544863
Weeks.post.fertilization3 Priming.temperature...C.39 - Weeks.post.fertilization4 Priming.temperature...C.39	1466.43	1.47152	0.999856
Weeks.post.fertilization3 Priming.temperature...C.39 - Weeks.post.fertilization5 Priming.temperature...C.39	1466.43	0.27591	1
Weeks.post.fertilization3 Priming.temperature...C.39 - Weeks.post.fertilization6 Priming.temperature...C.39	257.761	-1.23748	0.999994
Weeks.post.fertilization4 Priming.temperature...C.39 - Weeks.post.fertilization5 Priming.temperature...C.39	1466.43	-1.19561	0.999998
Weeks.post.fertilization4 Priming.temperature...C.39 - Weeks.post.fertilization6 Priming.temperature...C.39	257.761	-2.13262	0.949469
Weeks.post.fertilization5 Priming.temperature...C.39 - Weeks.post.fertilization6 Priming.temperature...C.39	257.761	-1.40532	0.999924
