# Supplementary material for: Acute heat priming promotes short-term climate resilience of early life stages in a model sea anemone
Source: PeerJ. 2023 Dec 5;11:e16574. doi: 10.7717/peerj.16574 (PMC10704996; doi:10.7717/peerj.16574)
Supplement: Supplemental Information 8 [file peerj-11-16574-s008.xlsx]

## Sheet: Sheet1
Comparison	Degrees of freedom	T ratio	P value
Priming.temperature...C.18 - Priming.temperature...C.24	10	-0.559017	0.978213
Priming.temperature...C.18 - Priming.temperature...C.30	10	1.67705	0.487183
Priming.temperature...C.18 - Priming.temperature...C.35	10	3.3541	0.0453392
Priming.temperature...C.18 - Priming.temperature...C.39	10	3.3541	0.0453392
Priming.temperature...C.24 - Priming.temperature...C.30	10	2.23607	0.242178
Priming.temperature...C.24 - Priming.temperature...C.35	10	3.91312	0.0190894
Priming.temperature...C.24 - Priming.temperature...C.39	10	3.91312	0.0190894
Priming.temperature...C.30 - Priming.temperature...C.35	10	1.67705	0.487183
Priming.temperature...C.30 - Priming.temperature...C.39	10	1.67705	0.487183
Priming.temperature...C.35 - Priming.temperature...C.39	10	0	1
